# Supplementary material for: Identification and Expression Analysis of the bHLH Gene Family in Rhododendron × pulchrum Sweet with Different Flower Colors
Source: Plants (Basel). 2025 Jun 4;14(11):1713. doi: 10.3390/plants14111713 (PMC12157016; doi:10.3390/plants14111713)
Supplement: Supplementary file 1 [file plants-14-01713-s001.zip]

Archive with 9 entries (9 files):
- Figure S1 The electrophoresis gel imaging of the 28s and 18s ribosomal RNA subunits.pdf
- Table S1. Analysis of the physicochemical properties of proteins in the RpbHLH gene family.pdf
- Table S2 RpbHLH Gene and Protein Sequence Data Table.xlsx
- Table S3. RpbHLH Gene Pair KaKs Ratio Analysis.xlsx
- Table S4. Prediction of Cis-Acting Elements of RpbHLH Promoter Region.xlsx
- Table S5. PlantRegMap-predicted target gene IDs.xlsx
- Table S6 Flower Color and RpbHLH Gene Expression (FPKM).pdf
- Table S7 ANOVA results for the RpbHLH genes.pdf
- Table S8 qRT-PCR Primer Sequences for bHLH.pdf
