# Supplementary material for: Identification and Expression Analysis of the bHLH Gene Family in Rhododendron × pulchrum Sweet with Different Flower Colors
Source: Plants (Basel). 2025 Jun 4;14(11):1713. doi: 10.3390/plants14111713 (PMC12157016; doi:10.3390/plants14111713)
Supplement: Supplementary file 1 [file plants-14-01713-s001.zip › Table S2 RpbHLH Gene and Protein Sequence Data Table.xlsx]

## Sheet: Sheet1
Table S2. RpbHLH Gene and Protein Sequence Data Table
Chromosome	Start Position	End Position	Gene	Gene Sequence	Protein Sequence
Chr1	560962	561480	RpbHLH1	ATGGCGGCACGCGAAACGCAAATAAACCGCGTTGAGGCAGAGAGGCTGCGGAGGGAGAAG CTAAACCATCGATTCAACGAACTCCGAAGTGTGGTGCCGAACGTGTCGAAGATGGACAGA GCATCTGTACTCACTGATGCAGTTGCCTACATCAAACAACTTAAAGCACAGAGAGAGGAA CTGGAGGCCCAAGTCCGAGTCGAATCACGAACCGCAGCAAAGGTGTGTATCGCGAGCACA TCAACCGCCGGCGGTCATCATGCGGTGCCATCGTTGGGCGAAGTGGAGGTGATGATAGTA GGATCAGAAGCGATGATTCGGGTGCAGTGCGTGGACGCGAATTACCCTTGTGCTAGGTTG ATGGAAGCGCTTAGAGGATTAGAGATTGAAGTT…	MAARETQINRVEAERLRREKLNHRFNELRSVVPNVSKMDRASVLTDAVAYIKQLKAQREE LEAQVRVESRTAAKVCIASTSTAGGHHAVPSLGEVEVMIVGSEAMIRVQCVDANYPCARL MEALRGLEIEVYHASMTKVKEIMLQDVVVRVPKGLTSDPEALTTAIQRRFQI
Chr1	3807878	3812785	RpbHLH2	ATGGCTTCTGTGCCAGAAAACCTCACAAAACAGCTTGCTGTTGCGGTTAGGAGTATCCAG TGGAGCTATGCAATTTTCTGGTCTATTTCCTCAAGACATCCAGGGGCATTGGAATGGGGT GATGGGTACTACAATGGAGACATCAAGACAAGGAAGACGATTCAAGCCGTAGAGTTCAAC GCCGAACAATTAGGATTGCTGCAGAGGAGTGAGCAACTGAGAGAACTCTATGAGTCCCTG GCGGCGGGCGAAAGCAGCCCGCAAGCTAGAAGGCCTTCAGCTGCATTATCCCCCGAAGAC CTGACCGATACCGAGTGGTATTACTTGGTTTGCATGTCATTTGTATTCAACATCGGCCAA GGGTTGCCGGGAAGAACATTATCGAAGGGCCAA…	MASVPENLTKQLAVAVRSIQWSYAIFWSISSRHPGALEWGDGYYNGDIKTRKTIQAVEFN AEQLGLLQRSEQLRELYESLAAGESSPQARRPSAALSPEDLTDTEWYYLVCMSFVFNIGQ GLPGRTLSKGQPIWVCNAHYADSKVFSRSLLAKTVVCFPFLGGVVELGVTDLVLEDPSLI QHIKTSFLETPYPKVSKMSNSFTGNGNQGLVVHAKLDHEILDTNLNPVFQCEDFEVCSPN NSSNGFGINPQLEESFLVEGLYEANSQVQSWQLMDDEVCNGVHNSFSSSDCISQTLVNPE KASPLPDEMTKIGLQANDIHYQSVISTLLKSSQHLILGPNFRNSSQESSFVRWKKGGLSS IQTPRSRTPQFLLKKVLLEVAQMHGDHMSECSR…
Chr1	20014067	20017573	RpbHLH3	ATGAATGAGGCAGGGAACAGCAATGGGAATTCGGGTAGGAGAAGGGCACACATTGACGAC GACGACGAAGATTATGAGATTGATGACAGGGTGCACAAATCGAAAAACCTCGACGCCGAG CGGAGGCGGCGCAAGAAACTCAATGACAGGCTACTCGAGCTCCGCTCGTTGATGAATAAA GGGACCATCGTCACCGATGCAATCACGTACATAGAGGAGCTAGAGAAGAGTGCAACAGAC CTAAGAAACCAACTTTTAGAAATGGAAGCAACTGTTGTAGAGGAATCAAAACTACCCATT GAAGCCATTGATGCTGCTGCAGAGGAGATGATGAATTGGGGGACAGAGCCGGAGATTAAG GTGAATCAAATTGATAGGAATAAGCTATGGATC…	MNEAGNSNGNSGRRRAHIDDDDEDYEIDDRVHKSKNLDAERRRRKKLNDRLLELRSLMNK GTIVTDAITYIEELEKSATDLRNQLLEMEATVVEESKLPIEAIDAAAEEMMNWGTEPEIK VNQIDRNKLWIKMVFQKKRGGFTKLVEAVSVIGYEFTDTSVTTSRGAILVTACLEDSVPV AFGYFKSKFDCTQLGLVVLSSLTISRACPRVAARDHERHIERLPRREINWNSTLVAYSIS SSYRGLNSLLFQFSEF
Chr1	33363510	33367455	RpbHLH4	ATGGACCCGTTTGATGGTACCGGTTGGGATCTTCTCGATTATATCGTCGACGATGTTCCA TCGACCGATCTCTATTGGGGAAGCCAAAGTGCTGATGTGCAAGCTGATTTTTCACTTACT GAGCCAATGCTACAAGATGAGGATTGCATAGAGAAAGAATGCCCAAAGAAAAGAGCACGG AATGTTTCATGTAGCAGATTGGGAACGAAAGCCTGTCGTGAGAGATTACGGAGAGAAAAA TTGAATGAAAGGTTTGTAGAGTTGAGCTCCTTATTGGAACCTGGGAGACCTCCCAAAAAT GACAAGTTGGCCATACTTGGGGACGCCATCCGAGTTGTGAACCAGCTGCGAGCTGAATCT CAAGAATCCAAAGAGACAAATGAGAAACTTGTA…	MDPFDGTGWDLLDYIVDDVPSTDLYWGSQSADVQADFSLTEPMLQDEDCIEKECPKKRAR NVSCSRLGTKACRERLRREKLNERFVELSSLLEPGRPPKNDKLAILGDAIRVVNQLRAES QESKETNEKLVEEIKSLKAEKNELREEKVVLKEDKERIEQQLKAMTISSPGFLPAPHPAA AYHAAANKMAVFPSYGYVPMWQYLPPNVLDTTQDRELRPPAAMDPFDGTGWDLLDYIVDDVPSTDLYWGSQSADVQADFSLTEPMLQDEDCIEKECPKKRARNVSCSRLGTKACRERLRREKLNERFVELSSLLEPGRPPKNDKLAILGDAIRVVNQLRAESQESKETNEKLVEEIKSLKAEKNELREEKVVLKEDKERIEQQLKAMTISSPGFLP…
Chr1	33840983	33843341	RpbHLH5	ATGGACGAAGTCTTTGATCGGTACTATCAGTTGGCCGGAAACATTTTCGCGGCTGAAGAT ACTTTCTGGGAGGGAGAAGAAGAGGTCTTTCCGGCAGACCAGAGCGCTTTTGCCCCGCAC GAAGAACAGAACGGACGAAGCCCCCTTCACAACAGAGAAAAGAAAAACAGAGTGGACGAA GTCTTTCAGTACTATCAGTCGCCCGGAAATATTTTCGCGACTGAAGATACTTTCTGGGTG GGAGAAGAGGTCTTTCCGGAAAATCAGAGGGCTTTCGTCGGGCACGAGGAACAGAACGGA CGAAGTCCCCTTCAAAACAGAATGGACGAAGTCTTTCAGTACTATCGGTCAGCCGGAAAT ACTTTCGCGACCGAAGATATTGTCTCGGTGGGA…	MDEVFDRYYQLAGNIFAAEDTFWEGEEEVFPADQSAFAPHEEQNGRSPLHNREKKNRVDE VFQYYQSPGNIFATEDTFWVGEEVFPENQRAFVGHEEQNGRSPLQNRMDEVFQYYRSAGN TFATEDIVSVGEEVFPANRSAFVRYKAGLAGGGSGGKTLGAKRNYQNVNKRMIEFMRRRW IPVAEGEEYERERCRRHMINERMRREKQKNSYSSLRSLLPPRTKSDKNSIIQEAAKEVKE LQRHREELDRRNREIEGILAERERGKKNEGAKIKLRVANPTSGVDSMVEVLKCLKNMGSK TGAIQSNFSAQEFSAVLGIESEKEAAEVEKVVQRTLFEVERKLLFHFPN
Chr1	33935948	33939615	RpbHLH6	ATGGCAAACAACCCGTCGGAGGCCTACCCCGACGAGTTCCTCGAGCAAATCCTAGCCATG CCGTCGTACTCTTCCCTTGCTGGAACCGACGGCGCCTCATCTCAATCCGCGGCGTCTCCG CTCAGCTTCACCGGCGGAATGGGCCTCCAGCATCCGTTTATTCCGTTGGGCTTGAGCCTG GACAACGGCCGTGAGGAAATCAACGGTGGAGGTTTTGCTGGGAAGAGCGAAAGAGAATCT ATGAACATGGGGAGTTTGTTTCCTGTGTTTGAGCATTTGCAGCCTCATTCCGTCCGCCAA TCCGTTTCTCACCAGGTTTTCCATGGTCAGCCGACCACCAGCACAACAGTCTCTGTGCCT CATCCACCTTCCATCCGCCCAAGGGTGCGGGCT…	MANNPSEAYPDEFLEQILAMPSYSSLAGTDGASSQSAASPLSFTGGMGLQHPFIPLGLSL DNGREEINGGGFAGKSERESMNMGSLFPVFEHLQPHSVRQSVSHQVFHGQPTTSTTVSVP HPPSIRPRVRARRGQATDPHSIAERLRRERIAERMRALQELVPSCNKTDKAAMLDEILDY VKFLRLQVKVLSMSRLGGAGAVAQLVADIPLSSIEGDNSGGCNQNAWDKWSDHDVEQEVAKLMEEDMGAAMQYLRSKALCVMPVSLAALIYPTLPPDAPELVKAERPEPNGPS
Chr1	36585698	36587061	RpbHLH7	ATGGCCGCAATTGACGGAAAGGGTTCGAGCTTGAAGGCAGGAAGAGCAAAACTCGGAAGG ATCGAGAGTATCCAGAAGGAACGAGAGAGGAGAGGGAAAATGTCGGAGATGTTCTCTGTT CTTCAATCCATTGTTCCTAATGTCTTTCCCAAGGCTACGAGGGAGAATATTGTTACGGAA ACAATTCAGTACATTCAACGGCTCCAGGAAGAGAGAGACAGATTAGAGACTCTGAAAAAG TCACATGAATCAACGGCGGTGATGCCAACTCTCACTCAATGCACCAACAGGAGGGACTCC GCCGTCAACGTCACGGTTTCTGGAAACGGCGTCGTGTTCTTTGGGATCCGGACGGCCACT AATCGCCATCATTCAGCGGTGGAGATTCTCGGG…	MAAIDGKGSSLKAGRAKLGRIESIQKERERRGKMSEMFSVLQSIVPNVFPKATRENIVTE TIQYIQRLQEERDRLETLKKSHESTAVMPTLTQCTNRRDSAVNVTVSGNGVVFFGIRTAT NRHHSAVEILGVFERHEAEVLAASVSVNGQQRRLDLTVTAFVGGNEDVVEKIKRELLNL
Chr2	18619596	18625065	RpbHLH8	ATGAACACAGGTCTGTTTTCGTCCAATCCCAAGCATCCAGATGTACAAAATATGAAGGGT AGAGAATCCATGACTACGGATGACCTGTACAATCAATATCAAAATCAACAGCAGGGGTCT GCCCTAGTACGGTACCGTTCGGCGCCGAGCTCCTTCTTCGCCAGCCTTATCGACGACGGA GGGGAGGAGGAGGATCTTCTGAATCGCCAATCCTCCAGTGGATCCGAGTCAATTTTCGAG GTAACAGCAGAAAATAAGCAGTATTCTTCGATTTACGAAACTTCACTTGACCGCCGTGAT TTGGTTAATCAAAATGAATCTTGGGTGACCAGTACATGTGGTGGTGGTGGAGGTGATCTA CAGGGTTTTTACTACAACGATGATGTGGCAATG…	MNTGLFSSNPKHPDVQNMKGRESMTTDDLYNQYQNQQQGSALVRYRSAPSSFFASLIDDG GEEEDLLNRQSSSGSESIFEVTAENKQYSSIYETSLDRRDLVNQNESWVTSTCGGGGGDL QGFYYNDDVAMENNSIMEHGKKSGGGGVGGGGSSNCSNLIRQSSSPAVFFSALTADTGFG AMKDVGSFRAGNGTNGKASTSNRFNGIINFSSGPSSSSRFMPKITESGNGNGTIQASSPQ TRFQNDSWTVTGLKRNRDDNDSQLFGFNALNGNSSSYATGLTHHLRLPKNSAEMDAVEKFLQFQQDSVPCKIRAKRGCATHPRSIAERTRRTRISERMRKLQELFPKMDKQTSTADMLDW AVEYIKDLQKEVKEVECNYGDVKQEDCKAN
Chr2	19271199	19274164	RpbHLH9	ATGTATCAAGAGAATGCTATGCGACTACCAGAAAATGGGTTTTTGCAAACAGTCCCCAAT TTCACCCCCACCTTTTCCTCTATAGAAGAGCTCTCCTTCTATCAAAATTCCCAACAAGAA GCATCCGCTGGCATGGAAATAGAGGAGCTTCTGCACCATATGGGTTTTGAGAGAAACACC CCTTTGACACAAGAAATGATCCCTGAATCTAACCTTTTTCACTTACCCAATTTGTCGTTT TCGTATCCGGACCAAGCCCAAAACTCCCCGAGCTTTCTACCCACGTTAGGATTTCTGGGG GACGTTTCGTCGAATACTCACAGTGCGTTGGATTCAAATTCTGCTAATTTCGACCCTCTA TTTCATTTGAACCTTCCACCACCACAGCCTCTG…	MYQENAMRLPENGFLQTVPNFTPTFSSIEELSFYQNSQQEASAGMEIEELLHHMGFERNT PLTQEMIPESNLFHLPNLSFSYPDQAQNSPSFLPTLGFLGDVSSNTHSALDSNSANFDPL FHLNLPPPQPLFRGLMFESPIPNGGYNMTTGSLFGGVVDEREGSGGGYGYDNGVFEFNGG DWSCRGRKSNGKGSNRQLNTEKQRRGQLSDKYEVLRNLVPNPTKADRASVVGDAIGYIKE LLRTVNELKMLVERKRCSIERIKRHKTESDGPDHQDQSSYNGLRSSWLQRKFKDSEIDVR IVDDEVTIKFAHLQKKINCLLPVSKALDELQLDIQHVGGGLVIDNYCFLFNSKICEGSSV YASAIANKIMEVVDKQYLAIPTNQ
Chr2	33734098	33735995	RpbHLH10	ATGGACGAGCTAATCATCTCCCCATCCTCCTCCTCTTCCTTCATCTCATCCCAAGAAACT CCACCGACCCTCCAACAAAGGCTCCAACTCATCCTCCAGACCCAGCCAGACCACTGGACC TACGCCATCTTCTGGCAATCCTCCTCCCCAAATGACCAAAACACCCCTGCCCTCCTCTCT TGGGGCGACGGCCACTTCGAACCCACCAACAACAAAAACCCACTCCCCAAAGACAACGAA AACTCCGCCGAGTGGTTCTACATCATGTCGCTGACCCAGTCCTTCTCCGGCGCCGGCGAC AGAGGCGCCCCATCGAAGGCTTTCAGCTCGGGTTCTCTGGTCTGGCTAACCGGTGGGAAT CAACTCAAGTTTTATGACTGCGAAAGGGCCAAA…	MDELIISPSSSSSFISSQETPPTLQQRLQLILQTQPDHWTYAIFWQSSSPNDQNTPALLS WGDGHFEPTNNKNPLPKDNENSAEWFYIMSLTQSFSGAGDRGAPSKAFSSGSLVWLTGGN QLKFYDCERAKEAQIHGIKTLAFVPTSVGVLELGSSDVVKEHWGLVQQAKALFGSDLDVI PNHGNGSSEFLDGNVCFAEEDMVNGGGTKQEAIVETECSDLGPFPVPTTFGFHHNGNAEP EQQQRTQKKRGRKPGVGRETPMNHVEAERQRREKLNHRFYALRAVVPNVSKMDKASLLSD AVSYINELKTQIQDLKSQLHDSKSSNKKAKTELSSQLTADTTDNHSSAATSVDQTISPNN NSDNTSCGVPLEVEVKIVGSDAMVRVSSDNVNY…
Chr2	34093589	34097886	RpbHLH11	ATGGAGGGGAGGCTTCAAGGACCCATCAATCCCTGTTTTCTTGAGGAGGAGGAGGAGCAT TTGGATGTGGATATGGAATGCTTGGAACAAGAAACCAGTAATAATACCATTAGGAAGTTG GGATTTGGGAGCCCAAGTGATAGCAGCTTTGAAGAAATGAGAATACCGTTTCTTGAGATG TTACATGGTGGGGATTCACCAGCATTTTCTCCTTTCTGTGAACTCAGCTTTCAGGCCTTA CTGAGTTTACAGCAGTTTAAGAAGCCGCCGTGGGAAGGGAGCCACAGCCACCACCACCAG TACTCACCAGAGCTAACGGAGTGCAGCGGCGGCGGAAGGTTTAAAGGACAACAAGATAGC TGCCTTACCCATGACGCTGTTGAGGTCCAGATC…	MEGRLQGPINPCFLEEEEEHLDVDMECLEQETSNNTIRKLGFGSPSDSSFEEMRIPFLEM LHGGDSPAFSPFCELSFQALLSLQQFKKPPWEGSHSHHHQYSPELTECSGGGRFKGQQDS CLTHDAVEVQISPVKSETMDLRNTHSAIYVEGGANSDGNQHDGSKAVELEERPVEAAAGK GQKRKRVKRTRPSAKNKEEVESQRMTHIAVERNRRRLMNDHLTALRSLMPSSYIQRGDQA SIVGGAIDYVKELEQLHQSLQAQKRLKKSDLLDQSGGCGGSSETTSTSTSSSSSTTTGIL ATSSPQTCQLGNMKSEIGELGNCTTDGINVRRSYEFTAVRKSGGVEVHVTVIQNHVNLKV ECPRRAGLLLNAIVALEDLGLTVLHLNIMALEN…
Chr2	42917015	42929209	RpbHLH12	ATGGACAAGGAATACTTCCTCAATGCAGGCATTCCACCCCCCTTACGCTTCGAACCATCC CAAATCCCCAATTGGCAGTCTCAATCGTCTGAATTCTTGTTTAATCCCAATTGGGACAGC AACAAGTCAACGGACCAACAATATTCCAACTTTGACTCAGCCCTGAGCTCACTTGTCTCG TCCCCTGCTGCCTCCAATTCCACAATCTCACAAGATAACTTCGTAATGCGTGAGCTGATC GGGAAACTCAACACCACTGTCAACTCCGGCGAGTTTTCCCCGGCACCGTACGTTGGGAGC AGGAGCACCACCAGCTCACCTTCTAAATCAGCACAATACCTGGTGGACCACTTTGGGAAC GAAAAAATGCTACCGAATTTGGGAAATTCGATG…	MDKEYFLNAGIPPPLRFEPSQIPNWQSQSSEFLFNPNWDSNKSTDQQYSNFDSALSSLVS SPAASNSTISQDNFVMRELIGKLNTTVNSGEFSPAPYVGSRSTTSSPSKSAQYLVDHFGN EKMLPNLGNSMGMNPNLVSTDPGFAERAAKFSCFGSRSFNGRISQLPYRSSSASMACSEK LSRVSSSSLLKADGSPIQSKNPTQTHVEMGPANGSDARFGKASEQDSARFASSNEGSSVS EQIPSGLKTPSDSNSRKRKAVSRGKSKEVASKAVEEKDDPNAKRSKSIEGSSELGSVKTE EDTKTGDEKATQKAPEPPKDYIHVRARRGQATDSHSLAERVRREKISERMKLLQDLVPNC NKVTGKALMLDEIINYVQSLQRQVEFLSMKLAS…
Chr2	43593316	43601670	RpbHLH13	ATGAATCACTTGGTTCCAGATTTCGAAATGGACGACGATTACTCTATTCCGAGTTCCTCA GGTTTAACTCGGCAGAAGAAGTCACCAATGGCTGAGGAAGAGCTCATGGAGCTACTTTGG CAAAACGGCCAGGTCGTCATGCAGAGCCAAAACCAGAGATCTTTCCGGCGGTCTCACGTC GGAGACGGGGTTAATCCGCCGGAAAACACGGCGGCGGCCAAAGAGATCAGGACGGAGGAA GAATCGGCCACGCAGCTATTCATCCAAGAGGATGAGATGGCCTCTTGGTTACACTACCCT ATCGATGACTCCTTCGACCGTGACTTCATCGCTGATCTCATCTATCCCGCGCCGACTGCT CCCGTGGCTCCCATTCCAGACGATGTGCGTGTT…	MNHLVPDFEMDDDYSIPSSSGLTRQKKSPMAEEELMELLWQNGQVVMQSQNQRSFRRSHV GDGVNPPENTAAAKEIRTEEESATQLFIQEDEMASWLHYPIDDSFDRDFIADLIYPAPTA PVAPIPDDVRVSTPPAAATAAAPRPPIPPPARRPEVESPARTQNFLHFSRPKKGRTEAGL SICNKAARDSTVVDSSETPAPGSTVSHAAARVSGGNVWYGAAASGAAAVASSAAGEETGL ASSSGGSGASVSASAEPVHKPVLAAVTEDRKRKGIEADDVECQSEDVEFDFPDAKKQARG STSTKRSRAAEVHNLSERRRRDRINEKMKALQELIPRCNKSDKASMLDEAIEYLKSLQLQ VQMMSMGCTMVPMMFPGVQQYMPPMGMGMGMGM…
Chr2	44598295	44599770	RpbHLH14	ATGGGCGAAAAGTTTTGGCTGAATGAAGTGGACAAGGGTATGGTGGAATCTGTGTTGGGC AGTGAAGCCTTTGAATTCTTGGTTGCTTCGGCCTCCGGCAACGTGTTGTCGGAGTTTGCA TCGTCCGCCGGAGATCTAGGTTTGCAGAAAGGGCTTTCCAAGATTGTTGAGGGCTCAAAC TGGAACTATGCAATTTTCTGGCAGGTTTCCAAGTCGAAATCGGGAAATTCGGCCTTGATT TGGGGTGATGGGAATTGTAGAGAGGCGAAAGGGAGTGAGGTTGGGACTGGGAATGGGTCA CAGGATCGGAAGTATGAAGGAGGAGATAGGAAAAAGAGGGTGTTGCAGAAGCTTCATGCC TGTTTTGGAGGGGTTGAGGAAGATAATTCTGCT…	MGEKFWLNEVDKGMVESVLGSEAFEFLVASASGNVLSEFASSAGDLGLQKGLSKIVEGSN WNYAIFWQVSKSKSGNSALIWGDGNCREAKGSEVGTGNGSQDRKYEGGDRKKRVLQKLHA CFGGVEEDNSALNLDLVSDVEMFYLTSMYYSFPFDKPSTPSQAFNTGRVIWASDTKSCSE HYQSRSYLANLARFETVVFVPLKSGVVEIGSTKTVPEEQNLVQVVKTAIGGPLPSQGKLV PKIFGHELSLGGTKSRAMTISFSPKVEDDSGFASESYELQGVGSNQVYGNSSNGCRSDEG EAKLFPHMNLGGLEQGHEDLLIQSDERKPRKRGRKPANGREEPLNHVEAERQRREKLNQR FYALRAVVPNISKMDKASLLGDAISYINDLQGK…
Chr2	46481964	46483971	RpbHLH15	ATGGAAGGAAAATACGGTCACGAGAACCCTCTGCAGTTGATGTCATCTGCTTTTGGTGGG ACTTCCAATGATGCCTCTGATTCGTACCAAGGCAATCCAAACCATAAGTATGTCACAGCA GACGGAAAAAATCAACCTCATGCTCCTTTTCCCCTATCTCAGTGGATACACTGCCAGGAA ACATCTCCTGGTTCCGTCGAGTTTATTACAGAAAGGAGTGTCACCGAAATCTCAAGGGAG ATGTCATACCATAATGCAATAGTGCCATTTGGTGGCACGGATGTTTGGAAGGCTGGAGGT AATGCTGTTCTTCAAGAGGTAAAATATGCGAGGCCTGAAAATTGGCCACCAATGAACGGC TTCACAGATGCTGAATATCAGCTCCATGCTCAG…	MEGKYGHENPLQLMSSAFGGTSNDASDSYQGNPNHKYVTADGKNQPHAPFPLSQWIHCQE TSPGSVEFITERSVTEISREMSYHNAIVPFGGTDVWKAGGNAVLQEVKYARPENWPPMNG FTDAEYQLHAQGQESNELHSRASVAAPAFSAKPHNHASRQRASVTAAATDRARRMRITER HQALNELLPHHKEGSKASQLDDITDYIKYLQLQIKVCFHYNVVAYHHLKDLSRSRLGGEP TTDPFVFLEGYGHYILHEQMLSEPLEEMMGKLLEVNPSATSRLLESRGLVIMPTNLVEGL NQAM
Chr3	6213199	6217344	RpbHLH16	ATGTTACCGAGAGTTGACGGCATGATGTGGATGCAAGACACTGGAGAAGACCAAGAACCA CCTTCATGGCCTCAAAACAACACCAACATCAATGACGAAATGGGTTCACTCTCTACGTAC AAATCAATGCTTGGAGTCCAGGACGAAGAAGATGACCAAGAATGGTACATTCATAGCAGC AACAACAACAGCAACATCAATTTCCCATCGAATTTCGCCACAGAAGCTGAAAACAACCAC CTCTTGCTGCACTCAGTGGGGTCCTCCTCCTCTTGCTCCCCGTCCTCGGCTTCTGTCTTC CAAGACCACCACTACTTCCTAAACCCACCTCCCAAACCCACCATCCCTTCACTCCTCAAC AACCCACTAGACAACAGCTTCGACATGGGTTTT…	MLPRVDGMMWMQDTGEDQEPPSWPQNNTNINDEMGSLSTYKSMLGVQDEEDDQEWYIHSS NNNSNINFPSNFATEAENNHLLLHSVGSSSSCSPSSASVFQDHHYFLNPPPKPTIPSLLN NPLDNSFDMGFLDSQLNNRVLTGFNDLTSQTQMGISNLASDPQFSTTHLLQLAENKSMAG FSSLGFQGFHENSLFLNRSKVLKPLDNFASIGEQPTLFQKRVRKNLETNGSNLGVLGSEG GGELLRNGEGYNGNMEVSEKKRKLISMEDVDEFSMDGSGLNYDSDEFLESCKGEESGRNG GNSSNGNSTVTGGDQKGKKKGLPAKNLMAERRRRKKLNDRLYMLRSVVPKISKMDRASIL GDAIEYLKELLQKINDLHNELESNPPGSSLTPT…
Chr3	6318675	6321806	RpbHLH17	ATGTCAGCTTTTTCACACCAGCACCAGCCTTTCCTCCTTGACTCCTCATTTTTCACTCCC ATTAAGATCATGTCTGGCCTTTTGGAAGAACCAAACACTCCCTTGTTCTCTCAATTTTTT TACCCACCTGAACCTGTTCACCAAATCCCTGTTCATCACTTTAGTACTAGCTGCCTTGAA AACAGCACAAAAGTTGATGCTGGCATTAATGATGATGATTCTTCATCAGTGGTGGATGGT AAGGCTGAAAGTGGTGAGCAAGTCACCCAGAAGTTGATTCCCATGGACAAGAAGAGGAAG AACAGAGATGGGTCTGCTCAATCCAAGGATGCAAGAGAAGTGAAGGGGAAGAAGCAAAAG AGATGCAATGGTGGGATGGAAGGTGATGAAGAA…	MSAFSHQHQPFLLDSSFFTPIKIMSGLLEEPNTPLFSQFFYPPEPVHQIPVHHFSTSCLE NSTKVDAGINDDDSSSVVDGKAESGEQVTQKLIPMDKKRKNRDGSAQSKDAREVKGKKQK RCNGGMEGDEEKKTNKAGNKKKLNEEAPTGFIHVRARRGQATDSHSLAERVRREKISERM KLLQTLVPGCDKVTGKALMLDEIINYVQSLQNQVEFLSMKLASVNPMFYDFGMDLDAFMV TPEIRLNGLVSPLMPKSNHHQAIAFSDTTTSAAAALTGPNNYSLVDTPTSSSLLFQQVQR PNILSQKYSSGRKQTQVSKFDITFRIIMNRSCGMWRTKDKELLTNLASATTCVPSINKIP SCSCLPYKQQHARKFYSSKKQREDT
Chr3	9462265	9465746	RpbHLH18	ATGAAGAGGAACAACACCGGTCATGAAAAACTTGATCGGAAGATAGTGGAGAAGAATAGG AGAATTCACATGAAAGATCTCTGCTTCAAGCTCACTTCTCTCATCCCTCCCCACCATCTC AATTCCTCTCAGGGCATGCAACCGCGACAACATCAGCTCGACGATGCAATAACATACATT AAGCAACTGGGAAAAAGAGTGGAGGAACTGAAGGCAAGGAGGGCAGCACTGGCAATGGGC AACCACGACGGCTCGGATAACGACGGTAATACCAGCATAGGAATCGAATTGCCGGTGGTT GAGTTGAGAGAATGTTTAGGTTCAAGTTTAGAAGTTGTTTTGATAACTGGGTTGAACAAG AACTTCACGATTTCTGAAGCCATTGGTGTGATT…	MKRNNTGHEKLDRKIVEKNRRIHMKDLCFKLTSLIPPHHLNSSQGMQPRQHQLDDAITYI KQLGKRVEELKARRAALAMGNHDGSDNDGNTSIGIELPVVELRECLGSSLEVVLITGLNK NFTISEAIGVIEDEGAEVVSASFSTVGDKVFHTLHAQKKRMPWTLDRGRQSELNSSLSPA IGTERL
Chr3	10509675	10514673	RpbHLH19	ATGGATCCTCCGATAATCCACGAGGCATCCTTCTCCGCGGCCAACCCGTCGTCGTACAGC CTGGCCGAGATTTGGCCGTTTCCGATTAACAACGGAAGCGGTGGGTTGGGGTTGAGAATG AACAATTTGAGCGGATTCGGAGAGGCGACGTTGAATCTGGACGTTTCGGTGGACGAATCC ACGGTTACGGAGCAGAGCGGCGGCGGTGGGAGAAGGAAGCAGCAGCGGAGGGAGGCGAAT TCGGAGGATGAGTCGTCGAAGCTCGTTTCCACTAGCAGTGGCAATGATATGAACAATTCA AATGGTAAACGGAAGAAAACATTCAGATCCAGAGATGAAAACGGCGTCTCAAAATCTGAA GATGAAGAAAATTCAGGGCTGGGGAACAATCCT…	MDPPIIHEASFSAANPSSYSLAEIWPFPINNGSGGLGLRMNNLSGFGEATLNLDVSVDES TVTEQSGGGGRRKQQRREANSEDESSKLVSTSSGNDMNNSNGKRKKTFRSRDENGVSKSE DEENSGLGNNPAEQRTKSSEPPKQDYIHVRARRGQATDSHSLAERARREKISERMKILQD LVPGCNKVIGKALVLDEIINYIQSLQRQVEFLSMKLEVVNSRVSSPIEGFPPKELAPTFD ATGMIFGTPGTREYVQVSQPEWLHMQIGNCFDRAP
Chr3	14742466	14754549	RpbHLH20	ATGGATGATCGGCAGCGGCAGACGGAGAAGACGAAGGGGTTGCAGAGGTCGCCAGACGGA GAAGACGCCTTGGATCTGCGGGTGGGCGTGCTGTTGATGGAGCTTCGTCAACCCCGTCCC TTCGGAGCCGAAGGAAGGAAATCGACGCATGACTTTCTTTCGCTGTATTCACCAGTCCAA CAAGATCCAAGGCCTACTTCTCAAGGCGCTTACCTCAAAACACATGACTTCCTACAACCA CTAGAGGGGTTAGGGAAGAACATTACCAAGGAAGAAAATAGCACAGTAGAAATTATCACA ACGTTAGATAAGCCACCACCGCCAGCTCCTCCACCTATTACTACTTCTGGTGAGCATCTC CTTCCCGGGGGCATTGGGACATACAGCATAAGC…	MDDRQRQTEKTKGLQRSPDGEDALDLRVGVLLMELRQPRPFGAEGRKSTHDFLSLYSPVQ QDPRPTSQGAYLKTHDFLQPLEGLGKNITKEENSTVEIITTLDKPPPPAPPPITTSGEHL LPGGIGTYSISHISNYFNQTVLKPEGTAAVFTVAQSSSTDRNEENSNSGSFNTGSGFTLW EESAVKKGKTGKENVACGDSKRVSKEERVNIRRGALGGGRGGGGQWATSGQRPSQSSSNH IATNHRNATTTFSSLSSSQPPSSQKNQTFMDMLKSAKVSQDDDDDDEEEFVLKKEPSPYP KNDLSVKLAGEGGKSNDQKPNTPRSKHSATEQRRRSKINDRFQMLRDLIPHSDQKRDKAS FLLEVIEYIQFLQEKVDKYEVSYQGWNQEPPKL…
Chr3	18881880	18884265	RpbHLH21	ATGCAGAGTTTTAAGCCTTCATTCTCTTGTTTTGATTTCGACCCAAACACGGAACTAACA AACCACTTTCCAGAGCTAAATCCAACATTGAATTCCCAGAGCTTCATGGATTTTCACATT GACAACTACTTTATGCAGAACCCACCGCACTTTCCAGGAAACAAATTCGCAGGATACTTG GGAGAAAATTTCCCCGGTATTTTCCATCACGAGGCGAAGAATGTGTTGCCAGTTTCCGAG CCCATTGCATCGGAAGGAAATGAATTCCACGAAAGCAACAAGAGAAAAGCAATTGATTTC ACCGTAAGTAGCTCTGGAAACTCGTGTCCACCAGTCTCTGAAGATGAGATTAGGAGAAAG AATAGCTTAGGAAGAGGAAAGAGAACTAGAGGG…	MQSFKPSFSCFDFDPNTELTNHFPELNPTLNSQSFMDFHIDNYFMQNPPHFPGNKFAGYL GENFPGIFHHEAKNVLPVSEPIASEGNEFHESNKRKAIDFTVSSSGNSCPPVSEDEIRRK NSLGRGKRTRGNEKGEEKPKDVIRVRARRGQATDSHSLAERVRRGKINERLKCLQGIVPG CYKTMGMAVMLDEIINYVQSLQNQVEFLSMKLTAASSFHDFNSETKTLEALMQRAKAIEA QKVQRLVTEGYQGLVSSSTQIVGSSDLTFGSYPSLPFDT
Chr3	22523640	22529698	RpbHLH22	ATGAGGCAGCTACTACGAAATTATTCCATGCAAAATCATGGCCGTCCGGAGGAATCGATT CCAGGATTACAACCCTTTTTATGCTTTGCAACCCAGCAATCGAAAATGGAAGACACCATA AAGCTCAATCCAATAGTGGTGTTTGATGTTCGTGTATTCCGTGGCGTCGGGGAGGGTTGC TACATCGCCAGGCTGAAGTTTTTTTTACAAGGGTTTTGGGTCTTTAATTTGTTTCTTGAT TACAAAAGCTTCATTGAATCATTGGACATGTTACACTTGGATGATTCCTTCACCGGAAAC AGCAAGGACATGACTGTGCTCCAGAGACATCAAGCTATTTTCGGCCGTCAGCATGAGGAT CAGGGACAAGACAACAATGCAATTGAATCTTAC…	MRQLLRNYSMQNHGRPEESIPGLQPFLCFATQQSKMEDTIKLNPIVVFDVRVFRGVGEGC YIARLKFFLQGFWVFNLFLDYKSFIESLDMLHLDDSFTGNSKDMTVLQRHQAIFGRQHED QGQDNNAIESYAMPRLQSLVGEDSMVYQELMSRSMNADQYQGSMLPAFRELQLAGTEFVGNTISIAPLQLVTSSSPEVNHSFSVGLNLKKRKADELIVEECRNDDKIGVEVRQRESAAIE TTKLETSTDNSKVYDIQKPDYIHVRARRGQATDSHSLAERARREKINKKMKCLQDLVPGC SKVTGKAGMLEEIINYVQSLQRQIEFLSMKLAASNPRLDFDMDRFSMEEFPAHVTSFPVV VAPPEMADSAYQFSQVQKEAAAYGIDMPINPMQL…
Chr3	26093523	26108069	RpbHLH23	GTTCGCCAAGCCTTCAATATTCTACAAGCGGCTGGTGCCTTCGATCATTACGAGGGTGGG ATGATACACAGCCCCTCGTTTTTTGAAGAAGAACCTGATGTCCATGACAATTTGCGCCTG GACATCGACAACATGTCCTATGAGGACTTGTTGGCTTTGGAAGATCATATTGGACATGTC GGCACTGGCTTGACTGAAGAAACTGTTTTGGGGGCTCTAAGGCGGGTTACTTATCAGTCG ATGCGATTAGGAACTCCAGTGGAAGAAATTTGCGTCATATGTCAGGAGAACTTTGCAGAC AGCGACGAACTTGGAGACCTCGATTGTGGGCACAAATATCACTTTGATTGCGTGAGGCAG TGGCTTGTTTACAAGAATACTTGCCCAATCTGC…	VRQAFNILQAAGAFDHYEGGMIHSPSFFEEEPDVHDNLRLDIDNMSYEDLLALEDHIGHV GTGLTEETVLGALRRVTYQSMRLGTPVEEICVICQENFADSDELGDLDCGHKYHFDCVRQ WLVYKNTCPICKTTALASSYRECLCFNMGLLVDQGSQAIPESILIIEIVHHVAHVETIDH STVIFGVILSLGVLYGIMDMGSKGAQIWWTGPGRRHPPSQITLPDYACRFVSFKNPRTES THFNYSQALVRLALFFRLRLLECLSVIMADMYNNKSTCASSTSPPETDDLSLFLHQILLR SSDPLAAAASLPGNPHRPVQPSVLSEYGCHVTDRISTAESSSGLNSSPGAVFSSSGYYFP AGATNASSSVGTVDIDADEYDGESEEGFEALVE…
Chr3	27536318	27542196	RpbHLH24	ATGGAGGACCCAATATTCACGGACCATTTTGATATAATGGAGTATTTTGATGAAGAGCTG GCAGCTGCACTCGGAGATGACTTCCAAAACTCTCTCTCCTCAGAAAGCAACTCATGTTCC TCTACCTTGTTGAACAATATTCCAAACAGCAGCTCCACCACCAACTTACTCTGTGCTTCA TCAACGCTAGAAGCCCTCGAAAGCCCCAACTCCAAACACCACAAGCCCAACACTTGGCCC ACAAACAGCAACAACAACAACAATAACAATGGCAGTACGGCCGCCGCTAGCCTCAATCAG CAACCGTCTGTTTTTTCTTCTGGGTGCATTCTCTCATTCGGAAACTCGGGTTCGACAGAA AACCCGAAAATACCCCCGGGGGCATTGAATTCG…	MEDPIFTDHFDIMEYFDEELAAALGDDFQNSLSSESNSCSSTLLNNIPNSSSTTNLLCAS STLEALESPNSKHHKPNTWPTNSNNNNNNNGSTAAASLNQQPSVFSSGCILSFGNSGSTE NPKIPPGALNSEDEEAVAAGMLLSNKSSQGAKKSGSSNPRPASQTYDHIIAERKRREQLS QLFVALSAIVPGLKKMDKTSVLGEAVKYLKQLQDRVKTLEEQSTRQTIESVVLVKKSQLL VEDEAAVDENFVSGSSEPLPQIEARVCNRSVLLRIHCEKHKGVLAKVFGEMERLNLAIVN TSVARFGGLALDITIIAEMEAELCVTVKDLVRSLRPALQPFM
Chr3	28015138	28017245	RpbHLH25	ATGGCCCTCACCAAGGACCGAATCCCAAACAACACACAAATGGGCTTGGTTCAAGCCTAC ACATACTATGGAAACGTTTTTGGAGGGTCATCAGCTCAAGTTAATTCTGACCAATCTTAT CAGCCTGCTGAGGGGGGAGCTCAATCAGTGATTAACTTCAAGACTACAACTGCAGGGTAC AACAACATAATTCATAGCAATGGATCATCTTTTCTTAGCTTTGACCAGAATCCTGATGAT CATCATCATCAAAATTCTAACCCTAACAAGATTAGCGACGATCAGCAATTAGACGACGAT TACTCGATTTGGGAAGATAATCTTATTCAAGATTTCAGCACTACTCGCGTCCAATCTACC AGCTTTTATGGTGCTGATCAGCCATTTGGGTGG…	MALTKDRIPNNTQMGLVQAYTYYGNVFGGSSAQVNSDQSYQPAEGGAQSVINFKTTTAGYNNIIHSNGSSFLSFDQNPDDHHHQNSNPNKISDDQQLDDDYSIWEDNLIQDFSTTRVQST SFYGADQPFGWPNSEENPNCGNNFPEEFGKQEEGFNKRPHKGECNQAIKKQCTNATKKAK QKSTTPSKDPQSVAAKNRRERISERLKVLQDLVPNGSKVDLVTMLEKAISYVKFLQLQVK VLATDEFWPVQGGKAPDISQVKEAIDAILSSQKEKKLKLRVIHETQEEEDQTLQNPCNR
Chr3	28996335	29001426	RpbHLH26	ATGGTGAGAAGTCTGAAGAGCCACCACGGAGAGGAAGAAGAAGACGAAGATGAGGAATTT GTCTCCAGAACAACAGATGCTACTTCTCATATAGCAAAAGCAGATGGAAAAGGCACTGGT AAGAAGGGCAACGCGCCTCGGTCCAAGCATTCCGAGACGGAACAGCGTCGGAGGTGCAAA ATTAACGAGAGGCACTTGTGCTCGGGGCTTATTAGTTTGATGTCCAGATTTCAGATGTTG AAGGATCTCCTACCTCAAAATGATCAGAAGAGAGACAAAGCTTCACTTTTATTGGAGGTT ATTGAGTACGTCCAGTTTTTACAGGAGAAGTTACAGTTGTATGAAGGGCCGTACCAAAGT TGGACTCAGGTGCCCTCAAAGTTGATGCCATGG…	MVRSLKSHHGEEEEDEDEEFVSRTTDATSHIAKADGKGTGKKGNAPRSKHSETEQRRRCK INERHLCSGLISLMSRFQMLKDLLPQNDQKRDKASLLLEVIEYVQFLQEKLQLYEGPYQS WTQVPSKLMPWKSNSAPVESFMDPSQLMRNGSGQEDNTVVMPAMLSNARNSAESDLGEADAYDALNHPPMASNQATPTQIPLQSGVLEDMHTQAHQTSVSYSGQLASQSQSQFWQVRQSTTENAVPSYALGEPEELKVGSAEASFSNAYSQGLLNTLTQALQSSGVDLSQASISVQLDVGKRTNTGPTTTFGEKDPQNHSPGNQLRAIHGLGSSYDDPGQAHKRLRTEHI
Chr3	32974936	32979586	RpbHLH27	ATGCAACCAAGCGGTAATGCCATGACTTGGACTGAAAGAGACGAAGAAGGACAAGAAGAT GCCGTTTCTTGGACAAAGAACAGCAACAGCCACCAAGCAGATTCCAAGGACAACAGCAGC ATGAATCCTTCTCTCTCTACCTTCAAATCCATCCTCGAAACCGGTTGGTACACAAACCCA TCTCACTTCCAAACCCTCTCAAACCCCCACCAAGATTTCAAAGACACCAACATCACATTC TGCTCCAACTCAACTTTCCAACCCGAAAACCTAATGCTACAGCCAATGGATTCCTCCTCC TCCTGCTCCCCCTCACAAGCATTCAACTTCGACCCGTTATCACAACCTTGCTTTCCTTCC CTCAATGCCATATCTAACAGCCCTTTCGACAGT…	MQPSGNAMTWTERDEEGQEDAVSWTKNSNSHQADSKDNSSMNPSLSTFKSILETGWYTNPSHFQTLSNPHQDFKDTNITFCSNSTFQPENLMLQPMDSSSSCSPSQAFNFDPLSQPCFPS LNAISNSPFDSGFDLGGCDPSFLANLSSNSPVFMGLNPQIEMGNNSQLSQLSSNSELTHL LPLPSNNTVISGGFGPNDFEGFGDALFLNRSSNSKVLRPLEVSPPVGAQPTLFQKRAALR QSSNELGNLGISELRSDGIWEKRESVVGELSKRRKRNEEEEFEEGSIDGSGLDLDSDEFV ENDYKGDENGGDNGGNNSNANSSVTGGDQKGKKKGLPAKNLMAERRRRKKLNDRLYMLRSVVPRISKMDRASILGDAIEYLKELLQRINDLHNEL…
Chr3	35526156	35528106	RpbHLH28	ATGGGAAACTCCTCCTGTTCAACAGCTGAAAAGAAGGCAGAAGCAGCAAGCAAGAACCAC AGCGAGGCCGAGAGGAGACGTCGAAAGCGAATCAACACCCACCTTGCCACTCTTCGTACT CTCCTTCCAAAAACCATCAAAACAGACAAGGCTTCACTGCTAGCAGAGGTAGTCCGACGC CTTAGGGAATTGAAGAAGACAACATCCGAATTCGCAGCCAATGACACCAACAGCGAAACT TCCCAATCTAACCTTTTCCCAACCGAATGTGATGAACTCAACCTATGTCACTCCGAAACA GAGCCAGGGACAATAAAGGCAACCCTATGCTGCGAGGATCGGCGGGAGTTGATATCGGAG ATAACCGCGGCGGTGAAGGCGGCGGAAGGGAAG…	MGNSSCSTAEKKAEAASKNHSEAERRRRKRINTHLATLRTLLPKTIKTDKASLLAEVVRR LRELKKTTSEFAANDTNSETSQSNLFPTECDELNLCHSETEPGTIKATLCCEDRRELISEITAAVKAAEGKVVRAEMATVGGRTKSILWVQFVSPTGCGSGGGEGRLRRGLKGVVNRAAALSSTGPGLQALPENKRARLSQY
Chr3	35713716	35715242	RpbHLH29	ATGGAATTAGGAACTGTGGTTTTTCAACAAGACCCATGTAGTAACTTAAATAGTTACGGG TACAAAGAGGTCGAGGAGTACCACTGCCGGGACACCAACTCTTCTTCGCCGGAGGTTTGT GCAGGCGATGGGTTACTCGCCGGAGCTTCGGTAGAGGTGCCAGCACGGCGGAAAAGGCGG CGCAATTATAAAAGCTTGAAGAACAAGGTAGAAATGGAGAACCAGAGGATGAATCACATT GCAGTGGAGAGAAATCGCCGGAAACAGATGAATGACTACCTCACCGTGATCCGGTCGTTG ATGCCGCCTTCTTACTCTCAAAGGGGTGAGCAAGCATCAATAGTAGGGGGAGCCATTAAT TTTGTGAAGGAGCTAGAACAACTCCTCCAATCC…	MELGTVVFQQDPCSNLNSYGYKEVEEYHCRDTNSSSPEVCAGDGLLAGASVEVPARRKRR RNYKSLKNKVEMENQRMNHIAVERNRRKQMNDYLTVIRSLMPPSYSQRGEQASIVGGAIN FVKELEQLLQSLESKNQLKQQSESPQHFANFFTFPQYSTRWTRQSNLLLTGHKSRMAAEK ESTIADIEVSIVESHANIKVLSRRQRKQLLNMISWFYSTGLTILHINVTSTVDQLVLYSF SVKVEDYCQLSTVNEIASAVHEMMTKIQEEVMPSYN
Chr3	36832851	36844658	RpbHLH30	ATGGAAGCACAAGTAGAAGTTGAAGAACAAGAAGATCAGGAAGAGCCAGAGGAAGAACTG GGAGCTATGAAGGAGATGATGTACAAGATCGCCGCGATGCAACCGGTGGACATCGATCCG GCCACAATCCGGAGGCCGAAAAGGCGAAACGTGAGGATCAGTGACGATCCTCAGAGCGTG GCTGCGCGACACCGAAGAGAGAGGATAAGCGAGAAGATAAGGATTCTCCAGAGACTCGTC CCTGGAGGAACCAAGATGGACACGGCTTCCATGCTGGATGAAGCTACTCGCTACGTTAAG TTCTTGAAGCGACAAATTCGCCAGCTCCAATCCAACCACCACCCACTTGGACACGGTGCG AACGGGGATTGGCCGCAAAACAAGGCGCATAGT…	MEAQVEVEEQEDQEEPEEELGAMKEMMYKIAAMQPVDIDPATIRRPKRRNVRISDDPQSV AARHRRERISEKIRILQRLVPGGTKMDTASMLDEATRYVKFLKRQIRQLQSNHHPLGHGA NGDWPQNKAHSFATASCSMEPPGLGGYGKSIQVYYSNAYPLYDSSVGVESCLEKGRGEEE RVEIINKDIVELKEVIEAKEYPVKGVVVVPSEDSVSSLDLTQIGKILLLSTAQTRWLVVSSRDRFLFYSDSEVTRLLEVLLMMARTSLPPGFRFHPTDVELVMYHLKRKVTGRNVPVEVISELNIYKYSPCDLPDKSLLRSKDLEWFFFCPKETKYANGARLKRATDCGYWKSTGKDRQISYDDRIVGMVKTLVFHTGHPPKGVRTDWVMYEYRML…
Chr4	804025	809811	RpbHLH31	ATGCAACACAGCACCACCAGCAGCGGCGGCGGCGGAGGTGGGAACAGAGGCGGTGAAGCT CACAGGGGACTCGCTCGATTCCGCTCAGCCCCAGCCAGCTGGCTCGAAGCTCTGCTCGAA TCAGAAGAAGACGAAGACGATCCGCTCCTCAACCCGACAACTCAGTTCCAAACCCAGCTA AAGCCGTCAACGGCTCAGTTCCCTCCGACCAGCTACGCCGATCCGGCGTCATTCGACTCC GGAGGCGGGCCCGCCTTTCTCCGGCACAACAGCACCCCGGCGGATTTCCTCGCGCAGATC AGTGCGGGGCCCGATGGGTACTTCTCGAGCTTCGGAATTCCTGCCGGTTACGATTACACG GCGTCGTCCGTGAATGTTTCTCCGTCCAGTAAG…	MQHSTTSSGGGGGGNRGGEAHRGLARFRSAPASWLEALLESEEDEDDPLLNPTTQFQTQL KPSTAQFPPTSYADPASFDSGGGPAFLRHNSTPADFLAQISAGPDGYFSSFGIPAGYDYT ASSVNVSPSSKRHKEADTSAKFLPQLKAEPSGMSGLLDVEMEKLLEDSVPCRVRAKRGCA THPRSIAERVRRTRISDRIRKLQELVPNMDKQTNTADMLEEAVEYVKLLQKKIQDLKELQ KNCTCADTE
Chr4	8243647	8251310	RpbHLH32	ATGAAATCAGCTAAGGTTCACCTAGAAGAAGAAGACGAAGAGGAAGAAACTCCCCCTTCC AATAGTAAAGATGGGAAGAGCAACGATAAAGCTAGTGCCACACGATCAAAGCATTCTGTC ACAGAGCAGCGCCGAAGGAGCAAGATAAATGAGAGGTTTCAGATATTGAGAGATTTGATA CCTCATAGCGATCAGAAGAGAGATACAGCATCATTCTTATTGGAGGTGATTGACTATGTT CATTATATGCAGGAAAAGGTACAAAAGTATGAGGGATCATATCAAGGGTGGGTTTCGGAG CCCTCAAAGCTGATGCCATGGAGAAACAGTCACTGGCGTGTTCAGAATTTTGTTGGGCAT CCTCAACCCATAACGAATGGTTCCAGTCCAGGT…	MKSAKVHLEEEDEEEETPPSNSKDGKSNDKASATRSKHSVTEQRRRSKINERFQILRDLI PHSDQKRDTASFLLEVIDYVHYMQEKVQKYEGSYQGWVSEPSKLMPWRNSHWRVQNFVGHPQPITNGSSPGSAFTGRLDENNSTISPTIHPNQQHSIESDSSGDPSGKMVDLQPELTNKS MAMPMPLQATIPSSIQCDGVFSHSLQRPISEAQSTEFPSRNDGSNHEEDLMVEGGTINIR SAYSQGLLNNLTQALQSAGVDLSQATISVQIDLGKRANTGPTPGISIPKDPQNSPSHPSM GRFDDAGNGEDLGQAQKRLKK
Chr4	9723694	9729003	RpbHLH33	ATGATGTGTGGAAAACAGGAAGAAGAACAAGGGGACTACTCTCAAAACATCCACAACCAA CAAAATTACCAAGAACAATTCCTAGTCCAACAACAACATATGCAACAACAACAACAACAA CAGCAGCAGCAGCAAAACACTGCAAGTGATGCGTACATAGGTGATCTCTACCCATTCCTA CCGTGGACCCTCCCTCCGGTCCACTCCTTCAACCCGGTCCGCGAACCCGACCCGTTCCTC CTCCCTCCTCAGCCCTACGGGGGTTTGCTGTTCAACAACAGGAGATCGTCTCAACCGCCT CTCCAGTTCTCGTACGACGGTCTGATATCAGAGTCGCTCGGCCACGTGGTTCAGCACCCC GGCTCGGCTCCGTTCGGGCTCCAGGCCGAGCTG…	MMCGKQEEEQGDYSQNIHNQQNYQEQFLVQQQHMQQQQQQQQQQQNTASDAYIGDLYPFLPWTLPPVHSFNPVREPDPFLLPPQPYGGLLFNNRRSSQPPLQFSYDGLISESLGHVVQHPGSAPFGLQAELGKMTAQEIMDAKALAASKSHSEAERRRRERINNHLAKLRSLLPSTTKTD KASLLAEVIQHVKELKRQTSLIAETSPVPTECDELTVDTSDEDGRFVIKASLCCEDRSDLLPDLIKTLKALRLRTLKAEITTLGGRVRNVLFITGEDEEESNSGDNHQQQQYSISEIQEALKAVMEKTNGDDSPSGSVKRQRTNVNIIEHRSL
Chr4	18305170	18312815	RpbHLH34	ATGGGAGTTCTTGACAGAGCACTTGAGTGGCTAAGGCCCTTTGTTGGGACTAAAATTTGG GACTACTCTGTGGTTTGGAAATTAGGAGACGACCCCTCAAGGTACATTGAATGGGTTGGC TGCTGCTGTGGTGGTGCTTATGGCGATTCTAATGGCATCAAAATCGAAGAGGAAAGGCCA GAGGGAAAACCCCAGTTGCTAATTCCCCAATGCAGGGACACCCACATTCAGCATCCTGCT AATACCAGGGCTTGTTTGGCCCTCTCTCACTTTCCTGCTTCCATTCCCTTGTATTCTGGG GTACATGGGGAGGCAGTGCTATCAACAGAACCAAAGTGGCTTAGCTGCACCAAGGACTCA GATTCAAATCAGTCGCATAAATCAAATGGAACG…	MGVLDRALEWLRPFVGTKIWDYSVVWKLGDDPSRYIEWVGCCCGGAYGDSNGIKIEEERP EGKPQLLIPQCRDTHIQHPANTRACLALSHFPASIPLYSGVHGEAVLSTEPKWLSCTKDS DSNQSHKSNGTQVLIPVVGGLIELFSTKHLPRDQKIIAFIVSQYNNTMEQDSITAKSCSN MRFNVESQDTLPGAHYPVNDWPAPFEAKKFFPRLPFLPPVSQLNLHPTLEGSSTGSNPSN EHSISFNSGSVHVSPNVSVNGTFGEDPMNDKSNKCRNPSPKQDHLVETDKSKSKQRMEKE QYHSKNLVTERNRRRRIKDGLFALRALVPKISKMDRAAIVGDAIEYIEELHKNVKELKAE LVETEDVERKKKNDELVIPKLNTKKGTKTSITT…
Chr4	19744221	19746539	RpbHLH35	ATGGATCCGAATGAGGGTGCGTTTCAGACGGCGCGGTACAATTACGCGGAGATCTGGCCT TTTCCGGTGAATGGCGGCGAGGCCAGGGGCGGGTTGGACTTGAGGAGGCTGCAGTTCGGG CAGAGCTTGGGTCTGTTTGCGGAGGATGTGAATGTGAATCGGGAGGTCGAAAACGATCCG ACGGTTCCGGATCACGGACGGGCTCGGAATGGCGGGTCCAAGAAGCGGCGAGATCAGAAT CCGGAGGAAGAGTCCGCCAAGGCTGTATCGACGGGGGGCAATGCCATGGACGATTGTGAC GGTAAACGTACTAAGATGGGGGGATCTAGTGATGAAAATCTTGATTCCAAAGCCGAAGCA GAAGCAGAAGCGAATTCAAGCAATCCCACGGAA…	MDPNEGAFQTARYNYAEIWPFPVNGGEARGGLDLRRLQFGQSLGLFAEDVNVNREVENDPTVPDHGRARNGGSKKRRDQNPEEESAKAVSTGGNAMDDCDGKRTKMGGSSDENLDSKAEAEAEANSSNPTEQNTKPTEPPKQDYIHVRARRGQATDSHSLAERARREKISERMKILQDLV PGCNKVGIRIFQTSSWRINFWSLVWD
Chr4	23120450	23124436	RpbHLH36	ATGGTGCCTAATTGGAAAGAGAGGCACCAAAGACAAGAGCAAGTAGTAGTAGTAGTTGGA GGAGGAGAGGGGAACAGATCCTCTCACGTGCAGTACTCCCAGTCCCAGATTCAGCCACAC CACCAACGCCACTATCAAAATACTACTGTCCCCATAATGCCCAATTACGAAGTTGCAGAG CTAACATGGCAAAATGGCCAACTAGCTATGAATGGGCGAAGTTCCGGTGGGCTCCTTCCC ACCGGCCCAACAAAGCCCACATGGAATCGGGCCGGCGACACACTGGAGTCCGTTGTCCAC CAAGCTACATGGCCCAACCAAAACTTATATCCACCACTGCCCAAACATGATCTTAATCCG GCGAACGTGATCTCGGCCGTCGGATCCACCATC…	MVPNWKERHQRQEQVVVVVGGGEGNRSSHVQYSQSQIQPHHQRHYQNTTVPIMPNYEVAELTWQNGQLAMNGRSSGGLLPTGPTKPTWNRAGDTLESVVHQATWPNQNLYPPLPKHDLNPANVISAVGSTIIKRAETLGRMHVGQKRVRSETDQCGGSFGSSIQEERSACAAAASATFCKENDATMVTWASFESPRHLKTKTTDEDSAGDLDGSENLEDQERETTKGETGRSHSTRRSRA AAVHNQSERRRRDRINQKMRALQKLVPNSSKTDKASMLDEVIEYLKQLQAQVHLMSSATRNSTPQMMMTPAALGLHHQQQIQMSLLARMGMGMGVGLGMGMGMGPTFLPPPHPFVVPPMIPNHNLSQATTDAAAVRSSVPFNNPYCTFLGQPINMDLY…
Chr4	26224334	26227491	RpbHLH37	ATGGCAGCTTTTTCAAACCCAAATCACCCTTTTCTCATTCACCCAATTTTCCTCCCAAAC AACTCAGCCTTTTCTCAGGAACCAAACGCCATCACTCCCACCCCCTGTTTCCCCCAAATT TACCCACCTGAATCTCACAATACCGAGCTTTACGTGACCAATAACATAAACAGTGCAGAT TCCTCGTCAGTGGTCGATCACAAGGCTGAGAGTGGCGAGCAGGTCACTCAGAAGGCGGTT TCCATGGCCAAGAAGAGGAGCCATAGCGATGGGTCTTCCTTGAGCTCTGTTCAATCCATG GGGGCAAGAGAAGTGAAAGGCAAGAAGCAAAAGAAAAGCGATGGCACGAGGAAAGATGAG AATGAAAAGAAGCTTAATAAAGCTGGGAAAAAG…	MAAFSNPNHPFLIHPIFLPNNSAFSQEPNAITPTPCFPQIYPPESHNTELYVTNNINSAD SSSVVDHKAESGEQVTQKAVSMAKKRSHSDGSSLSSVQSMGAREVKGKKQKKSDGTRKDE NEKKLNKAGKKDQKIKAAEEAPADYVHVRARRGQATDSHSLAERVRREKISERMKLLQAL VPGCDKMTGKALILDEIINYVQSLQNQVEFLSMKLGSANSMFSIDSGVEFDAFLLTPERL SSMESPLPNGQPCNNSSQLPIGFPHSTTFPPQDSTYPLLDNISSLLFDQQLQFPHTLHPQ RANKKAGRK
Chr4	28673235	28680035	RpbHLH38	ATGGGGTGTGTCATTGGGAGGAAGGGATCTTCAATCTTGTTGATCAAAGAATCTTGCACA GCTGAGATTGTAATGGGAGGAGAAAAGGGACCACCTAACAAGTCAAGCAGTCGCTTGATG CATTCAATGGATAGTTTGTGTTGGGATAGCCCACCCTTATGGAGCCATCACCAAGATAAT GGAGAGAGCTTCATGATGCCAGACTCAAATTGCTATGTCCAAGGTGGCAATAACAAAACG TGCTTTCCCGAGGAAATCTTCCCTTCAATACATGATCATCTCCGAGAAGTTCAACCCTCA TCTCTTGCCAATTCGAACTCCGAAAAAGAAAGCAGCAAAATGGTTCCACAGAAGTTGACT CCAGTAATATTGGATTCAACAACCGGTGCTCCC…	MGCVIGRKGSSILLIKESCTAEIVMGGEKGPPNKSSSRLMHSMDSLCWDSPPLWSHHQDN GESFMMPDSNCYVQGGNNKTCFPEEIFPSIHDHLREVQPSSLANSNSEKESSKMVPQKLT PVILDSTTGAPMVFSECQDLWSFGSISAVSSSDSVISKDQLDNKPKPMKRRFDQIQPKFG ANSSLDSSTSEGGFQLISTENPPKRTKKTHPSSSTISFHHPSSSASSVQQPDSEAIATMK EMIYRAAAFRPVNLGVEEVAEKPKRKNVKISSDPQTIAARQRRERISERIRVLQRLVPGG SKMDTASMLDEAANYLKFLRSQVEALETLGGHHKLGLVNFSTPNLPLIPMQTLFPLQTTP REIRHPNI
Chr5	461880	464511	RpbHLH39	ATGGAAAACATTGGTGATGAATACAAGCACTACTGGGAAACCAATATGTTCCTCCAAACA GAAGAATTTGACAGCTGGGGATTGGACGAGGCTTTTTCCGGGTACTACGACTCGAGTTCG CCGGACGGAGCTCAATCGTCGGCGGCCTCAAAGAACATTGTGTCTGAGAGGAACAGAAGA AAGAAACTCAATGAGAGGCTCTTTGCACTCAGATCAGTGGTCCCAAACATTAGCAAGATG GACAAGGCGTCAATAATCAAAGACGCAATAGATTACATACAAGAATTGCAGGAGCAAGAG AGGAGAATCCAAGCAGAGATAGTGGAGCTTGAATCCGGAAAAATGAAGAAGAAAAACTCT TCTGTTTATGATTTAGAAGAAGAGATGCCGGGG…	MENIGDEYKHYWETNMFLQTEEFDSWGLDEAFSGYYDSSSPDGAQSSAASKNIVSERNRR KKLNERLFALRSVVPNISKMDKASIIKDAIDYIQELQEQERRIQAEIVELESGKMKKKNS SVYDLEEEMPGLLRSKKKRTTDQSFDSRGSRASSPVEDLELRVSYMGEKTVVVSVTCCKR RDTMVKLCEAFESLKLKIITANITAFSGRLLKTVFVQADEEERELLKIKIESAIASLNDP ESPVSF
Chr5	1414578	1419147	RpbHLH40	ATGCAAGCCCTGAAATCAGTCCTAAACCAATCCCAAATGTCTCTCCAAACCATTCAACAA CAACACCACCAACAACAGATCGACACCAGCAACAATCAGATTCAACACTTCGATCCAGCG ACGCCGTCCCACGACGACTTCCTCGACCAAATGCTCTCCACCCTCCCCTCCTGCTCCTGG CCGCCCGACCTCACCGGACCAAACCTTAAGTCCCCGTGGGACCTCTCCGCCTCCACACCC GACGATCAGTTCCATTTCGATCACGACCAGTCCGCGATTCTGGCGGCGAAGCTTCGGCAA CACCAGATCAGCGGCGGCGGAGGGAGTTCTCCGGCGGCCGCGGCGGCCAAGTCGTTGTTG CTTCAGCAGCAGTTGTTGTTTCAGTCCAGAGGT…	MQALKSVLNQSQMSLQTIQQQHHQQQIDTSNNQIQHFDPATPSHDDFLDQMLSTLPSCSW PPDLTGPNLKSPWDLSASTPDDQFHFDHDQSAILAAKLRQHQISGGGGSSPAAAAAKSLL LQQQLLFQSRGGISGGESGLMPLSLGGSGDDVADGSSFKSPHSGDDGPVQALYNGFSTGQ HFHHVQGGAMQAQNYGGAAAAGVMNQTPAGGGGVGQPRQRVRARRGQATDPHSIAERLRRERIAERMKALQELVPNANKTDKASMLDEIIDYVKFLQLQVKVLSMSRLGGAAAVAPLVADMSSEGGGDCTALTAGGKTTNGTQAASASTNNETTMTVTEHQVAKLMEEDMGSAMQYLQGKGLCLMPISLANAISTATCHSRNPMIPNNHHPFLGSN…
Chr5	3822069	3826513	RpbHLH41	ATGTTCATGGACTACATCTTTCTTCTCGATGATGGAGCTCGACCCACTTTTCTCCAAAAC CTAGTCCACTCTTCTGGTTGCACTTACATTTGCCTATGGCGATCTTACTTGCCTCAACGC TCCAACTGGTTGATCAGCTCGTTGGATGGGTTCTACAATGAAGAAAACATCCGGCAGCCA AGCTCCTCCTCAGGAAGTCATGCTCGGAGGCTATTCGACGAATACAGGCGATCGGTTGTC GCCGTTGATAATATTGACCGCATCCCGGGGCTTGCTTTCAGGAACCGTGCTCCCTTCATG GAGCTCAAGGAACTGGAACTCCGAAGACTAGCATCTGTTGCGCCCCAACTGCAATTCTAT CTGACTGCCGTATTCATGGGGTGCACGGCCGGA…	MFMDYIFLLDDGARPTFLQNLVHSSGCTYICLWRSYLPQRSNWLISSLDGFYNEENIRQP SSSSGSHARRLFDEYRRSVVAVDNIDRIPGLAFRNRAPFMELKELELRRLASVAPQLQFY LTAVFMGCTAGEIELGFSNDTTQVNWEMEMRKWMPENFLDQQVPYQDLPPPPDRQTRASSSSSSLRSLSTDNSLEPSPFLFNIPSTYYHQEPPKQPPVHEQAFRPTSSSVLLSPLHQAIQ SFNQTRNFPFPTPETEEEAITRAILAVLSSPSPSASPSASSPQPSVAQNFPSFGRNATSA FNRYTPGFAHSSSTPMIARVRRSSMLKRAISFFRSLSSMRNLGRVQVHGGSRPTENQVYH MISERKRREKLNESFQALRSLLPPGTKKDKASVL…
Chr5	9163145	9163906	RpbHLH42	ATGTTCTCTTTACAACACGGCGATGAGTTGGTTTTCCAGATCTCCAAAATCGAACAAGAT CTGATATCGGCCCGGGCGTCTCTGGACAGCACTCATCTGATTAGCACCCCTCCAGCAGGA AAAAGGAAGAGAAAGAAATCATACAGTAATCAACAAAAGGATAAGTACGAGAATAATAAC GAGAAGAAAATGATCGCACATAGAGAGGTGGAAAGGCAGAGAAGGCAGGAAATGGCTAAG CTTTATGCGTCGTTGAGGTCTTTGCTCCCTGCTGAATATGTCAGGGGAAAGCGTTCGGTT TGCGATCACATGAATGAGTCCGTGAATTACATCAAGCAGTTGCAGGAGAATATCGAGCAA CTGAGTATGAAGAGAGATAACTTGAAGAATATG…	MFSLQHGDELVFQISKIEQDLISARASLDSTHLISTPPAGKRKRKKSYSNQQKDKYENNN EKKMIAHREVERQRRQEMAKLYASLRSLLPAEYVRGKRSVCDHMNESVNYIKQLQENIEQ LSMKRDNLKNMSDSIGNNTEATGSSENCFPGRVTVGLCWGGVEILISTSTGSEDEGFPYQ ECLKFWAKKGLMLLAVFPLR
Chr5	9172304	9183850	RpbHLH43	ATGTTTTCTTTACAACAAGGCGATGAGCTGGTGTTCCAGATCTCCTCGATCGAACAAGAT CTGATCTCGTCCCACGCTTCTCTGGAAACCACTGGTATTCTTACCCCACCAAAAAGGAAG AGAAAGAAATCACTCCTGTACAGTAATCATGATCATCAACAAGAAGATAAGTATGGGGGG AGTAGTACTTGTACAACTACTGGTAGTAATGGTAATAAAGAGAAGATCAAAATGACCGCA CACAGAGACGTGGAGAGGCTAAGAAGGAAGGAAATGGCCGAGCTTTACTCATCGCTGAGG TCTTTACTCCCTCTCGAATATGTCAAGGGAAAGCGTTCCATATGCGATCACACGAACGAG TCTGTGAATTACATCAAGAATTTGCAGAAGAAT…	MFSLQQGDELVFQISSIEQDLISSHASLETTGILTPPKRKRKKSLLYSNHDHQQEDKYGG SSTCTTTGSNGNKEKIKMTAHRDVERLRRKEMAELYSSLRSLLPLEYVKGKRSICDHTNE SVNYIKNLQKNINELSIKRDKLKNMANSTANTEGSTESCSSGRVTASLCCGGVEILINSG SEERGFPISRVLEILVEEGLDVVSCVSTQMERKLLHVIKSEVSDPTCCDLSTLEEKLAEV IIGIGREDEIEQDLAMGNAVVESSNLARKNVGKGGKRQQNSPAAQPGDNDGSGKGNKERR VAHRDIERQRRQGMANLFAWMRSLLPLEYIKGRRSASDQIHEAVNYINHLKNNVKELEIK RDNLKKLPDSVSTSIATVSTSSVTVTVNQCRGG…
Chr5	9191826	9195060	RpbHLH44	ATGTTTCATCGGGCCAATTTCACTACTCCCTCCAAAGAAGAGGAAATCGCGCAAGATCTA ATCACGGGTATTGCCATACTGGAGAGCGGTAATCATCCTCCCAACGGCTTCGGAAAAAGG GGGAAAAGGCCGCAAGATTTGCCGGCCGTGCGATCCGGCGACAACGACGGGAGTGGTGAG GGAAATATTAAGGAGAGGAAAGCGGTACATAGAGATGTTGAACGGCAAAGAAGGCGAGAA ATGGCTAATCTTTTTGCATCCATGCGATCTCTACTCCCTCTTGAGTACATCAAGGGAAAG CGGTCGGCATCTGATCAAATGCATGAGGCTGTGAATTATATAAGTCACCTGAAAAACAAT GTCAAAGAACTGGAAATCAAGAGAGACAACCTA…	MFHRANFTTPSKEEEIAQDLITGIAILESGNHPPNGFGKRGKRPQDLPAVRSGDNDGSGE GNIKERKAVHRDVERQRRREMANLFASMRSLLPLEYIKGKRSASDQMHEAVNYISHLKNN VKELEIKRDNLKKLSAGSSTTTATGTGSIRSSADNRHRSSSVTVSQCRGGMEVLINSCGF GEEGGLPLSKVFGVLTERGLNVVSYVSSEVNGRLFHAIRSEVSDLMYIDPFELEQKLSGV INGSTSEQLQ
Chr5	11703588	11705466	RpbHLH45	ATGGACACAATGGAATGCAAGGCTGGAGGGTCGAAGGACACCTCCTTTGTGGTTCCATGG CCTCCTTGTGCTGAGTCTGTTTCTTCATTCCAATGCCATAGTTATGATCCATGGTCAATG CGATTTGGAGGGGTTCAAGAGGATATATCAGGTGCAAGTGCTTCTAGGAGCCATAGCCAA GCTGAGAAGCGCCGAAGGGACAGGATTAATGCACAGCTTGCTACTCTCAGGGAACTCATT CCCAAGTCTGATAAGATGGACAAGGCAGCTCTGTTAGGGAGTGTAGTTGAACATGTCAAA GACCTAAAGAGAAAAGCACTGGAAGTGAGCAAAACCCTTTCAGTTCCGTCAGATGTGGAC GAAGTCACCATAGATTGCTTCTCGGATGTTCAA…	MDTMECKAGGSKDTSFVVPWPPCAESVSSFQCHSYDPWSMRFGGVQEDISGASASRSHSQ AEKRRRDRINAQLATLRELIPKSDKMDKAALLGSVVEHVKDLKRKALEVSKTLSVPSDVD EVTIDCFSDVQDGSSTATSTNNIYIKASVCCDDRPELFSELTQALKGLKLKTVQADVASL GGRIKSILVLCSKDNKEVACLNTVVQSLRGVLSRIAGSSSSMGSSYRMKSKRQRFFLHSH
Chr5	33755371	33767015	RpbHLH46	ATGGAGGGCAATTCAGGCACTGATTCCAGATCCGCGGAAAACGGCGTGGAATCACTCCAA TTGGGCGAGGAAATTCAGAGGCTAGTAATGGCGCCGGAAACTGGGAATTCCTTTACAGCC CTACTAGAACTCCCGCCGAACCAAGCGATGGAGCTGCTACACGCGCCGGGAGGAAACGAC GAGGCGCCGCCGCCGTTTAACCGTCTCCTTCGCTCCCTCGACAGCACCCCGACGTTCCCG TCGAACGCCGCGCTGCTCGAGCGGGCGGCGGTGTTCTCGGTCTTCGCGGCCGAGACCTCG TCGGAGACGAGCTTGATTCCGGTGAATTCGGTTGCGAATTCGCGTGAGAGAGTGAAGCGG GAACCGGTGGATACGGATTCGAACACTAATTCG…	MEGNSGTDSRSAENGVESLQLGEEIQRLVMAPETGNSFTALLELPPNQAMELLHAPGGND EAPPPFNRLLRSLDSTPTFPSNAALLERAAVFSVFAAETSSETSLIPVNSVANSRERVKR EPVDTDSNTNSSDPNSNQKSTKRKEREKKGKGLTKKSKSKANETSDDGEKLPYVHVRARR GQATDSHSLAERARREKINARMKLLQELVPGCNKHLHLCTEEKIALQISGTAMVLDEIIN HVQSLQRQVEFLSMRLAAVNPRIDFNLDSLLAAELKAPKSKINKQQNFQMTTRLLDFVLL LLSSTIVQSHPSTSPNNLLPRPTLTLSVTDHGAVGDGLHYDTLPIQSTIDACSASAACRV VFPPGTYLTATVFLKSGVVLDIQKGAKILGGTK…
Chr5	33795277	33799191	RpbHLH47	ATGAATAATCAAGACGAGTACAGGAATTACCAAAATAATCATAATCACAGCAACCAATCG AATTCCAATTCTGGGTTGTTGAGGTTTCGCTCTGCTCCGAGTTCTCTGCTTTCCACCTTC AACAGCATCGGGACGGATTATGACGAAAAGAGTTCGAGCCCTGAGAATGTGATGCATGAT TTGGAAGAGAGCAAGCCTTTCGCAAATGGGTATTGCTTGAGCTCTTCCCAATTGCCGCCG CAGTACCCGAGACAGAGCAATACTGGTAACTCGTATGGAGGAGTCGTGGGTTCGAATCAT CTCATGCGGCAGAGTAGCTCCCCTGCTGGGATTTTCTCTCCTCAAAATGGCTACGCTTCT CTAAGAAGTTTTGGAAATTATAGGGTGGGGAAT…	MNNQDEYRNYQNNHNHSNQSNSNSGLLRFRSAPSSLLSTFNSIGTDYDEKSSSPENVMHD LEESKPFANGYCLSSSQLPPQYPRQSNTGNSYGGVVGSNHLMRQSSSPAGIFSPQNGYAS LRSFGNYRVGNGTNDGDVSPSSNRLRSPMNFSPGVPSSLGMLPQISELEDESVVRSDIKL GNGNREPQFFPFGSWSESSHFPENYSLMKRDLDYDGKLFAVTQNGELEHRAHNLSHHLSL KTTAEMERLLQFQDTVPCKVRAKRGCATHPRSIAERVRRTRISERMRKLQDLVPNMDKQT NTADMLDLAVEYIKDLQKQYKILNEYRANCKCSSIQKAFANLSA
Chr6	9066744	9069158	RpbHLH48	ATGGATAAAGAAGGGAACTACTCGGGTAATTTCCAAGGAGCAGACTACTCTATCGACCAT CACCACCAGCTCATGAAGCCAAGGATTAACGAAGAAACATACGTCGATGCCAGCAACCAA ATAGCAGACTACACCTCGCTTACGAGTCATCCGCGAAGCTCAACTTCTCCCGATAAGTTG AGCTTCGCGGATGTGATGCAGTTTGCAGATTTCGGGCCCAGGTTGGGCCTAATCAATCAA ACCAAGATACCCGAGGAAGGACAAGAGGAAGAAGTAGAAACTGGGATCGACCCGGTTTAT TTCTTGAGGTTTCCGGTTCTGAATGAAGACAGGTATAAAGGGTTGGGTGAAGAACGAGGA GGAGGCGAGGAGAGAGGAGACGGAGAGGACAGG…	MDKEGNYSGNFQGADYSIDHHHQLMKPRINEETYVDASNQIADYTSLTSHPRSSTSPDKL SFADVMQFADFGPRLGLINQTKIPEEGQEEEVETGIDPVYFLRFPVLNEDRYKGLGEERG GGEERGDGEDRGNSENNNNAMSEGLGIVGGNFEKNLAADDHGVLSNKNKRKRARSVKTSE EVESQRMTHIAVERNRRKQMNEHLRVLRSLMPGSYVQRGDQASIIGGAIEFVRELEQLLQ CLESQKRRRLYGDPPPPRPMGDSSTSSLANIPQPSQTAPPFFPPPVVPSLLPNSHDNQIK LVEFDPTAGLREETAESKSVLADVEVKMLGFDAMIKILSRRRPGQLIKTIAALEDLQLII LHTNITTIEQTVLYSFNVKVTSEARFSADDIAS…
Chr6	22722524	22725716	RpbHLH49	ATGGCAGATTTCAATGCAGATTTCCCAAACCCTAAACCTTCGAATGACATCTCTCTCATG AACTCAAACATGGAACTGCTGAACAACTTGGGCCCATTTGAGAATCTCCACTCAAATGTT CAAGGATTCGCGGGCTTGTTGGATCCTATGACCAGCAATTTCATGGGCGATAATATTCCA AACTCTTTCCACTCCGATGGGGCGTTCTACGAGCCGGTCGATAATTTCATGCCATCAACC GAAGGTCCAAGCCGCCAAGGCAAGAGCGCGAAAGAGTTGTCTCAAACGGATGCTCTCGGG ATCTCGTCTCGCCAAGTTTGTGGAACATCTGATCAGAGCAAGAAAAACTACAGCTATGGA GGAAAAAAGAGGAAGAGAAGCAATGAGAGAGAA…	MADFNADFPNPKPSNDISLMNSNMELLNNLGPFENLHSNVQGFAGLLDPMTSNFMGDNIP NSFHSDGAFYEPVDNFMPSTEGPSRQGKSAKELSQTDALGISSRQVCGTSDQSKKNYSYG GKKRKRSNEREVKTPGEVVHVRAKRGQATDSHSLAERLRREKINEKLRSLQDLVPGCYKT MGMAVMLDVITNYVRSLQNQIEFLSMKLSAASLFYDFNSEMDAIETMQGTNGYEAQVMER VVGDHHHHQGYGGGGGGGAGEEEGGAFSNYFPSSAWPSLT
Chr6	23846404	23849370	RpbHLH50	ATGATTTGTGGGAAGAAGGAACTAGAAGAAGCGGAAAGCTTCCAAGAACAACTACTACTC GAACAATTCCCATGGTCTCTCCCTCCGATCCACTACTCCTTCAATCCGACCCACTTCGAC CCGAACCCGGTTCACGACCACAACCCATTTCTTCTCCCCCCATCAGTACCGTCACCGTAC GGGGGATTATTATTCAGCAGAGGATCGTCGGAGCACGACCACCTCAGGCTGGTATCGGAA GCAGTAGGTCACGCGGCGGCCCAGTACTCCAGCAGCTCGGCTCCGTTCGGACTCCAAGCC GAGCTGGATAAGATGACTGCTCAGGAGATGATGGACGCCAAGGCTCTAGCTGCTTCCAAG AGCCACAGCGAAGCCGAGAGGAGGCGTAGAGAG…	MICGKKELEEAESFQEQLLLEQFPWSLPPIHYSFNPTHFDPNPVHDHNPFLLPPSVPSPY GGLLFSRGSSEHDHLRLVSEAVGHAAAQYSSSSAPFGLQAELDKMTAQEMMDAKALAASK SHSEAERRRRERINNHLARLRSLLPNTTKTDKASLLAEVIQHVKELKRQTSQIAETNPVP AEVDELTVDASDENGSLVIKASLCCEDRSDLLPDLIKTLKALRLKTLKAEITTLGGRMRN VLFVTAEEQSNVDEFGDQHRQDYSVSSIQEAFRAVMGRRNGDECSTSSGGVTKRHRTNVN MVENRSL
Chr6	24773078	24776735	RpbHLH51	ATGGATGTTGAGGGTAAGGATGAATTTGAGCAAGAAAAGGGGGATGAAGATCTCATGAGC TACCATTCACCCAATGTATCATCGGACTGGCGATTCGGTGGGCCGAATCTCACAAACCCA TTGATGGGATCGATTCCTACGGCGAAACCCATGACAGTTTGTAGTAAAGGAGGTCTAATG GAGTCTTCTTCCTCTTCCTCTGCCCCCTTAATGGACTCATTTTGCCACACTGTTTGGGAC CACCCCACCAGTACTTCCCAAAACCTGGGCTTCTGTGACATTAATTTGCAAAACAGTGCG ACCACCTCAAACAACACACTGGGTATTAGAAAAGGTCCTCTTGCCCCATTGAGTGTTGAT AGAACAGTTGATATAGGTTGGGCTCCACCAAAT…	MDVEGKDEFEQEKGDEDLMSYHSPNVSSDWRFGGPNLTNPLMGSIPTAKPMTVCSKGGLM ESSSSSSAPLMDSFCHTVWDHPTSTSQNLGFCDINLQNSATTSNNTLGIRKGPLAPLSVD RTVDIGWAPPNPMVKGGGVFLPNAHGMLLPQSLSQFPADSGFIERAARFSCFGRGNFSNM VNSFSVSESMNPFARSGPVMMQQAEEVFGGNGLNSDVKMNEASKGVSLSAEQGATTEGSP LKNERRSNSFGMSANGSDEAENSGGDGQDNPSSSQPIALHKRKRGGGGQDNELGQNEALQ PTGEVTKDNTEIEPKGDLTPTSTSNKPSGKHGKQGPQPSDSQKEEYIHIRARRGQATNSH SLAERVRREKISERMKFLQDLVPGCSKVTGKAV…
Chr6	24944246	24948805	RpbHLH52	ATGAAATCAGGTCAACAGGAAGAGGCGGAAGAAGAGGATGAAGTGATCGTTTCCAAGAGA GAAGGTCTCTCTTCCAATAGTGAAGATGGGAAGAACAGGAACAAGGCCAATGCAACACGG TCCAAGCATTCAGTCACGGAGCAGCGCCGAAGGTGCAAGATAAACGAGAGATTTCAAATA CTAAGAGATCTCATACCCCTTAGTGAGCAGAAGAGAGATACGGCATCATTTTTGTTGGAG GTCATCGAGTATGTCCAATATTTACAGGAAAAGGTTCAAAAGTATGAGGGATCATATCAA GGGTGGAGTATGGAGCCTACTAAGCTGATGCCATGGAGAAACAGTCACTGGCGCGTTCAG AGTCTTGTTGGACCTACTCAAGCAGTAAAGAAT…	MKSGQQEEAEEEDEVIVSKREGLSSNSEDGKNRNKANATRSKHSVTEQRRRCKINERFQI LRDLIPLSEQKRDTASFLLEVIEYVQYLQEKVQKYEGSYQGWSMEPTKLMPWRNSHWRVQ SLVGPTQAVKNDSGPASTFPGRFDENNITSSVAMHPISWISTESDSSRDPSGQIDDQQSN LANKAIALPIPLHTNVSSSGPGDEVVPHPIHRPISDAQSTECPITSGALTEQEDLIVEGG SISLTSFYSQGLLNNLSQALQCAGVDLSQSTISVQIDLGKRANRRLTSGAVVSNTKDSES ASPSHQPIGHFRDSTNGEELDQAQKRLKI
Chr6	33249974	33268922	RpbHLH53	ATGTTTCCGATTAAAGAAAGCGACGAGGAGTCGGCCGTGTTTGAGGATCTGATCATGGAT GATGATGATGTCTCCCAGCTGGAAAGAAGCAAAACATATTCTACAAATTATAGGGTTGGG AAGAGGCAGCAGAAATTAGCTGCCATCCCGGAGGAGAATGACGAGGTGGTTGTTGCGAGC GATAACAAGCAGAGATCCGTTCACAAGGAGATCGAGCGAAAAAGAAGGCAGGAAATGGGT TACCTTAATGCATCGCTCCGATCTCTACTCCCTCTTGAATACGTCAAGGGAAGGCGTTCGATCTCGGATCACATTCACGAGAGCGTGAACTATATAAAACACTTGGAGAAGAAAATCAAAGAACTGAGAATCAAGAGAGAGAGCCTACAAATGCT…	MFPIKESDEESAVFEDLIMDDDDVSQLERSKTYSTNYRVGKRQQKLAAIPEENDEVVVASDNKQRSVHKEIERKRRQEMGYLNASLRSLLPLEYVKGRRSISDHIHESVNYIKHLEKKIKELRIKRESLQMLSAASSSSSNLLPISITVSPCHGGIEILINSGLREEGFPFSKVLEILLEEGLDVVSYVSSQVNDRFLHTIKSEVSGTTCVDLSAVQQKLNDMINLL
Chr6	34145128	34148275	RpbHLH54	ATGGGTGTTAGCGACAGCTTATCGGATCACTTTTTTGAAGAGTCCGAATTGGAAGACATT TTCAGCATTCTTGAAAATCTAGAAAATGTGGAAGAGTTTCCGCCGCTGGATCCAGAAAAT GGTTTGGGTTCGAACGAGGGCGAGACCAGAGGAGCGTTAGTTACACAAAAATCAACCTGT TCAAGTGCTGGTAATTTGCAACCAGAGTCTGAGGCCGAGGTTGAACTGGCTGCTGATAGT TATTTGCCAAAGAGCAACAAGAGACAGAAGCTCAGTACCGCAGCCACGAGTACCGACGAA GAAATCCCACAAGGAGAAGGGCAACTGAATAGGATTTCACACATAACGGTGGAGCGAAAC CGGAGGAAGCAGATGAACGAGCATTTGACGGTG…	MGVSDSLSDHFFEESELEDIFSILENLENVEEFPPLDPENGLGSNEGETRGALVTQKSTC SSAGNLQPESEAEVELAADSYLPKSNKRQKLSTAATSTDEEIPQGEGQLNRISHITVERN RRKQMNEHLTVLRSLMPCFYVKRGDQASIIGGVVDYINELQQVLQSLEAKKQRKVYSEVL SPRLIPSPRPSPLSPRKPPLSPRLPPNLPISPRTPQPCSPYMPRLMQHLSPLPSPCSSSS SAASSVVVDNATTNELVANSKSAIADVEVKFSGPNLLLKTISPRIPGQATKIMSTIEELS LEILHVSISTIDETMLNSFTIKIGIECQLSAEELAHQIQQTFC
Chr7	3979594	3981483	RpbHLH55	ATGGAGGGTGTAGGAGCTTTTCTTGATGAAGAATGGGAATCCTTGAACAGAATGTTCTCC ACTGGATCAGAGCATGAAAATGGTTTCAGCTTTGGGACTTCATCAACTTTTTGGCCCATT TCTGATGATCAGGCAAGCATCAATTTTGGTCCTATTGATGAGAGTTTATCACAACTAACA ATCCCTAATTGTGATGCTTTCAGTAGTACTAATGACAGTGTCTTTATTCCAACTAATCAA AACCACCGCTCTAGCGATCCTAACAATTTTCAAGAAACGAATCACGCTCCCGAGTCCGCG TATTTTTACGAGACCGACAATGCGGCCGAAAACAAAACATCGCTTCCACTTTTTTGTGAT AATGCAATCCAGGAAATTCTGCACGAGAAAGAG…	MEGVGAFLDEEWESLNRMFSTGSEHENGFSFGTSSTFWPISDDQASINFGPIDESLSQLT IPNCDAFSSTNDSVFIPTNQNHRSSDPNNFQETNHAPESAYFYETDNAAENKTSLPLFCD NAIQEILHEKEEERSDDLENKNHNGKEELQLKRKNDSCEAPKKRTRASGDAPKGKKNVTS KKKQKLSLNGNGEDQENINVTTNGSGCCSSEEDSVVSQELNGEETSESKLISALDSDGKT RAGRGAATDPQSLYARKRRERINERLRILQSLVPNGTKVDISTMLEEAVQYVKFLQLQIK ILSSDELWMYAPIAYNGMDTGLYQKILPSQ
Chr7	9637310	9640810	RpbHLH56	ATGGAGTTAGAAGCTATTCTAAGTCAAAAAGAGCATTTTGGTTACACAAGTAAAGACCTT TACGACTTGTTAGAAGGAAACTGGGGCTGTGAATTTGGTCTACCAGAACAGGAGGAGGAG GAGTATGGCTCTTTCGAATTTCACGAGGGCCAAATCAATAATTCAAACCATACAAATTGG AACTCTCCACCACCTACCTCATCGATATGGCCGTACTCATATTTGGATCAATGGGGTGCG AATAATCCCAATTCATCCTCAGAAGTACCCGACACAACGAGCATTTATCCTTGCGAGGAA TTCCAGCAGTTGGATCCAATTTCAACCAGGCCAAGGCCACGACGTTCAAGAAGCAAAAAG AACATGGAAGAGATTGAGAGCCAGAGAATGACC…	MELEAILSQKEHFGYTSKDLYDLLEGNWGCEFGLPEQEEEEYGSFEFHEGQINNSNHTNW NSPPPTSSIWPYSYLDQWGANNPNSSSEVPDTTSIYPCEEFQQLDPISTRPRPRRSRSKK NMEEIESQRMTHIAVERNRRKQMNEYLSALRGLMPDSYVQRGDQASIVGGAINYVKELEH KLHFLGGEKRTNHKFEAGTSSLPFDEFFAFPQYSTSTTTPCESSGDPMSANADIEVTVVE SHANLKIRTRKRPKQLMKMVSGLQSLRLTVLHLNVSTVDQTVLYSLSVKVEDDCSLTSVD EIAAAVNQMLGRIQPEAALL
Chr7	22026402	22029038	RpbHLH57	ATGGCTCTAGAATTAGAAGCACTATCTACCAATGAAAGCCTGGACTACATAGTCTATGAC ACTATCTCCGCAGACCCTACTTTCCTGCCGGAAAACAGCATCAAGAAGCCTCGGGAACTC GGCTGCGGCGCCTCAAACAGCAGCTCTTGCATGATGCGGCGGTGCCGCCAAGTGGGGAGC CCGGAAGTTTCCAAGAAGCGGCAGAACACGACGGCGCAAGGACGGAAGAAGCGGCGGCGG AGGCCGAAAATCTGCAAGAACAAGGAGGAAGCGGAGACACAAAGGATGACACACATTGTT GTGGAGCGCAATCGCCGTAGACAGATGAACGAGCATCTCGCCGTCTTACGGTCTCTCATG CCCGAATCTTACGTCCAAAGGGGTGACCAGGCT…	MALELEALSTNESLDYIVYDTISADPTFLPENSIKKPRELGCGASNSSSCMMRRCRQVGS PEVSKKRQNTTAQGRKKRRRRPKICKNKEEAETQRMTHIVVERNRRRQMNEHLAVLRSLM PESYVQRGDQASIVGGAIDYVKQLEHLLQSLEAQKLLLLQQGGIRPPTTIAAAEFLEAPF AQFFACPQFTCSPFPNKGLSKSAAAVADIEVTLIETHANLRILCRRNLRQLSKLVAGFQT MYLTILHLNVTTLEPLVLYSISAKVEEVCQLTSPDEIAGAVHHMLGIIEEEGT
Chr7	22246643	22248550	RpbHLH58	ATGAACATGTGGACCGACGACAACACTTCCATGATGGAGGCCTTCATGACGTCAGATCTG ACCTCCCTCTGGCCGCCGCCGCCGCCTTCGTCTTCCACCTCCACGTCAATCCACGTCCCG CCGACGCAGCCAATCGCGCCGTTCAACCCTGACACCCTCCAGCAGCGTCTCCAGAACCTG ATCGAGGGCGCCAGGGAGAACTGGACCTACGCCATCTTCTGGCTATCCGCCCCCAACGAC TTCCCCGGCGGCCCCGGTCCCGTCGTCAGCTGGGGCGACGGGTACTACAAAGGCGAGGAA GACAAAGGCAAGCGCAAAACGGCGTCGTCCTCAGCCGAAGAGCAAGCGCACCGGAAGAAA GTCCTCCGCGAGCTGAACTCTCTAATCTCCGGC…	MNMWTDDNTSMMEAFMTSDLTSLWPPPPPSSSTSTSIHVPPTQPIAPFNPDTLQQRLQNL IEGARENWTYAIFWLSAPNDFPGGPGPVVSWGDGYYKGEEDKGKRKTASSSAEEQAHRKK VLRELNSLISGASPSENDAVDEEVTDTEWFFLVSMTQSFGPGFGLPGQAMYNSSPIWVAG AELLSVSHCERARQGQVFGLQTMVCIPSANGVVELGSTEQIFQTSDLMNKVRFLFNFNDT DMGSWTVPADHGETDPSSFYLTDPSPSVVELNITPANTMIPPSNPHLSKQPTFGSSTLTE NPSSNPHQMQSQSFFTRELNFSGNDGISGARKGNSHSCKPESGELLSFGESKRSITATSN GNGNLFSGQSQFEDDNNRKKKKSPTSRGSNDEG…
Chr7	25635950	25637109	RpbHLH59	ATGGATTTTGTATCTTCAACATTTCAGTGTGACCCAATTGATGAGCTGCTCGAGTTCTCT TCTATTCCCTGCCAACAACGCAGAATCCAAAAAGATCCACTCCAGGTCATGTCTTCTTCG TGTAATAATGATGTCGCCGAAAAGCCGGATTATCACCCTTGGCAACAATCGTCTGTTGTG TTTGATGACAGTGACGGTAAGCCTATGGACTGCATGAGGAAGAAGATCATACATAGAGAA GCTGAGAGGCAGAAACGGCAAGAAATGGCTGCCCTTTATAGGTCTCTACGGTCACTCTTG CCCGTTGAATATGTCAAGGGAAAGAGGTCAATGTCGGATGATATGCTTGTGGCTGTGGAT TATATAAGGCGATTGCAGAAGAGGGTTGAAGAG…	MDFVSSTFQCDPIDELLEFSSIPCQQRRIQKDPLQVMSSSCNNDVAEKPDYHPWQQSSVV FDDSDGKPMDCMRKKIIHREAERQKRQEMAALYRSLRSLLPVEYVKGKRSMSDDMLVAVD YIRRLQKRVEEKGQKRDELKSSFEPSIDIKAKSRSFPSCLKESVTVESSRAGFQITMSTA MSGGLSVSKVLDALLREGLNVVSCISINVEERLHHVIDSEVLVVNFIEEQC
Chr7	27951216	27952707	RpbHLH60	ATGGATGAGATTATCCATCCTTCTTCCTCACTAAGTCTCCAACAACGTCTCCAATTCATC GTTCAAAGCCGAAACGAACGGTGGGTCTATGCCATATTTTGGCAAGCAACTAAAGATATC AATGGAAACTTTCTTCTATCATGGGGTGGCGGCCATTTCCAAGGCACCAAACAATGTTCA GTGCCTAATAAGTTGGCAAACAATGGACATGACCAACATAAATTTGGGGCGAAGCGTGGT ATTCAAGACAATTACTCGGATATCGACCGTCTTGTAGACGGTCATGTCCCTGACCCTGAG TGGTTCTACATGATGTCTATCACCAACTCATTTGTGGCTGGGGATGGCATTCTCGGTCAG ACTTTTAGTGGCAGTGCGTACGCATGGCTAGCG…	MDEIIHPSSSLSLQQRLQFIVQSRNERWVYAIFWQATKDINGNFLLSWGGGHFQGTKQCS VPNKLANNGHDQHKFGAKRGIQDNYSDIDRLVDGHVPDPEWFYMMSITNSFVAGDGILGQ TFSGSAYAWLAGEHELKLYDCERAKEANVQGIQTLVCISTAYGVVELGSTEIIQEELDLL LLAKSLFGPNNTTSVRKQPIDPGETSTSTCQSYSGRSNFKGLLQSDLKEVTKRGRKNSKA RGETPPNQVEAVKQRRDKLNSLFYVLRGIVPNVSKMDKASLLADAVAYIKELQENVGELE AKLICAKSQETKISFPDKQDVNQSTSITRVDHRHSRSTSLSGNGNGIMSAEVDVKVMGSE AVIQVQCMDVNYPVARLMDAIRALECHVHHATI…
Chr7	30388133	30391852	RpbHLH61	ATGTACGGAACGATGTCGAGGGACACGAATCTCTTGTTTTCTTCGAATTTTAAGCAAACA GACGGAGAGCTTGCGAAGAACAGAGAATCGATGAACACAGATCTGTATCAGCAACAACAC CACAATCAGAACAGCTCTGGCCTGATGCGGTACCGTTCCGCGCCGAGCTCGTTCTTTTCT AACCTCGTAGGCGGCGGCAGCGGTGAGGATCCGGAGTCGGAAATCATGTTCACTAAGTTC ATGTCCGCCGTTGGATCCGGTGATTCTGGGCCGCAGGATCTGCAGTTCACGATAAAGCAC GAGACGACGCCGGAGCAGGAGAACCAGTATTCTGGTGCCCCAAATACGGCGCCGTTGGTT TACCGGGCTCCAGTGGACCAGAATCCTTTTTCA…	MYGTMSRDTNLLFSSNFKQTDGELAKNRESMNTDLYQQQHHNQNSSGLMRYRSAPSSFFSNLVGGGSGEDPESEIMFTKFMSAVGSGDSGPQDLQFTIKHETTPEQENQYSGAPNTAPLV YRAPVDQNPFSNHGGSGCGNDTSLSPVRGKGSNLVRQSSSPAGLFSNLTVENGFAVMGDVGSFRAGNGTNGKASPTKMLNGHINFSSGTSSCSRFMPQISENANESSSPDNEHLENDNSS NGFYVPSFPNDSWNDSGFTSQKRNRDGEEKFSGFNALESQHRDSRNYATGLTHHLSLPKT SAEMAAVEKFLQFQQDSVPCKIRAKRGFATHPRSIAERMRRTRISERMRKLQELFPNMDK QTNTADMLDLAVEYIKDLQKQVKTLEDTRSKCTCS…
Chr7	31370976	31373879	RpbHLH62	ATGTATCAAGACAGTGTTTGTTTTGATCCCAACACTATGCAGAAAGGACTGCCAGAAAAT GGGTTTTCCCAAACTCTCCCCAATATCACCACCACAACCACTAGTTTCTCCATGGAAGAA CTCTCTTACCATGAAGAATCCGCCGCGGCCGCTGCCATGGAAATGGAGCTCCAACAGCAA CTGGGTCTGGATACGGAAAACTGTTACGCCAACAATCATCACAGTAATCTGATGGATACT TCCCATTTGATGCAAGAAGTGGTAGGTCATGACTCAAACCAGGTTTTAATCCCTAATTAT GATCATAACTCCAGTTGGGATATCAATAATACAAACATGAATACCCATGATTTCCAAGAG GAGCATCTGATGAATCATGTCAATGAAATGCAA…	MYQDSVCFDPNTMQKGLPENGFSQTLPNITTTTTSFSMEELSYHEESAAAAAMEMELQQQ LGLDTENCYANNHHSNLMDTSHLMQEVVGHDSNQVLIPNYDHNSSWDINNTNMNTHDFQEEHLMNHVNEMQNSHHLLNLLRLPKVSPSSVLPNSSFSLGFLGDHFPSTDGSGGSASNVAYDPLFHLNLPPQPPYFRDLFQSLPHGYNLPGSRSGSLFGGVEEREGSGGGEVGRNFDNGVLEFQTDWDMNGMAKVGNGKKNTKHFATERDRREHLNSKFTALKSLIPNPTKPDRATIVGDAIDYIKELLRTVNELKILVEKKQCGRERIKRHKTDDGTSTTTAGEVLEDSCTKIKPDPDHSYSNGSSTLRSSWLQRKSQDTEVDVRIVDDEVTIKLAQR…
Chr7	32788036	32795398	RpbHLH63	ATGAGCCAGTGTGTTCCAAGCTGGGAGCTCGATGAGAATCCATCCCCTCCAAGGCTCTGT AGTACTCTCCGTCCTCACTCCAACTCCAATTCCATTCCCCCTTACATCATTCCTATGTTA GAATATGAAGTGGCAGAATTAACATGGGAAAATGGGCAGTTAGCAATGCACGGGCTAGGC CCCCCGCGCGTGCCTACCAAGTACCCAAATTGGGATAAGCCACGCGCCGGAGGAACATTG GAGTCCATAGTTAACCAAGCCACCTACCTGCCCCAAGGCAAATCCGGCAGCGGAGACGAG CTAGTGCCTTGGTTCAACCACCACCGCCCTGCTGCATCTTCTGCCTCCGCCACGATGACG ATGGATGCTCTCGTGCCCTGCTCCACCACCTCT…	MSQCVPSWELDENPSPPRLCSTLRPHSNSNSIPPYIIPMLEYEVAELTWENGQLAMHGLG PPRVPTKYPNWDKPRAGGTLESIVNQATYLPQGKSGSGDELVPWFNHHRPAASSASATMTMDALVPCSTTSRGGGGAGQGTASTWTHVMDGLGKHVVGCSTRVGSCSGAKSCDDEVLLKRARVARKQVAAQEWSYSRDNNSMDGSATCGRESWELTLDTCDRELGTSGGFTTTSMGSLGNTISSALQSTKATTTATTDDHDSVGQSRFQATLLFYTLSKRKAGDAQEKKKGGGKSSISTKRSRAAAIHNQSERKRRDKINQRMKTLQKLVPNSSKTDKASMLDEVIEYLKQLQAQISMMS RMNMSSMMLPMTTLQQQLQLSMMAAAPLGMGMGMGMG…
Chr7	34581793	34586334	RpbHLH64	ATGGCCAAAGGGACACAAAACCAGCAAGGGGTGCCAGAAAATCTGAGAAGGCAGCTTGCT GTTGCTGTTAGGAGTGTGCAGTGGAGCTATGGAATTTTCTGGGCAATGTCAACTAAACAA GAAGGGGTACTGGAATGGGGTGATGGGTACTACAACGGAGAAATAAGGACGAGGAAGACG GTGCCAGCCATGGAACTTAAACCAGATAAAATGGGTTTGCAGAGGAGTGAGCAACTGAAA GAGCTTTACGAGTGTCTCTTAGAGGGTGAGGAAAGTGATCAACAAGCTAATATGCCTTCA GCTGCACTCTCTCCAGATGATCTCACAGATGCAGAGTGGTATTACTTGGTTTGCATGTCT TTTGTGTTCAACCCCGGCCAAGGTTTGCCAGGA…	MAKGTQNQQGVPENLRRQLAVAVRSVQWSYGIFWAMSTKQEGVLEWGDGYYNGEIRTRKTVPAMELKPDKMGLQRSEQLKELYECLLEGEESDQQANMPSAALSPDDLTDAEWYYLVCMSFVFNPGQGLPGRALANGQAIWLCNAHSADSKVFSRSLLAKTVICFPHLGGVIELGVTELVLEDPSLIQHIKTSLLEFSKPVCCEKSSSGPSHRDDDADFMYAEVDHEMVNTISLESFYSPAEDMGFDQEGLNDLEKNTMDNLTMGSPDECSNGCEHNHQTEDSFLLENVNDDFSNCVQVSMNSSDCISQVVVNQEKFIPPPMGDKNKLKELQEGNDMKFGSLDIGTDDDLHYKRTLSAVLMRNSYRLLDNLCFHSWDYKSSFVSWKKGEIRNGHRPRVP…
Chr7	35870051	35871820	RpbHLH65	ATGAAAGTGGAGATATGCATGGGAGATGGGGGTTGGAGTGAAGAAGACAAAGCTATGGGG GCGGCTGTTTTGGGCACTAGAGGTTTTGATTACTTGATTTCTAGCTCTGTCTCGGCTGAA TGCTCCTTGATGTCAGTGGGGAGTGATGAAAATTTTCAGAATAAGCTTTCAGATCTCGTG GAGCGACCCAACGCGTCCAATTTCAGTTGGAATTACGCCTTTTTCTGGCAAATTTCACGG TCCAAGGCAGGTGATTTGGTCTTAGGATGGGGGGATGGGTCTTGTAGGGAGCCAAGGGAA GGGGAGGAGTCCGAATATACCCAAATTGCCCATTCTAGGCTTGAGGAAGTGACCCAACAG AGAATGAGAAAAAGGGTGCTCCAGAAATTGCAT…	MKVEICMGDGGWSEEDKAMGAAVLGTRGFDYLISSSVSAECSLMSVGSDENFQNKLSDLV ERPNASNFSWNYAFFWQISRSKAGDLVLGWGDGSCREPREGEESEYTQIAHSRLEEVTQQ RMRKRVLQKLHTLFGGSDEDSYAFGLDKVTDTEMFFLASMYFSFPRGEGGPGKCFESGKH VWISNSLKTSSDYCVRSFLAKSAGIQTIVLIPTDVGVVEFGSLRSIPESFELVKSIKAAF SSFSSLAKAKPTKDVNAHFFKLGNGERPDGIPKIFGQDLYSGRSQLREKLAVRKSGEKPW EAYSNGNRTPFPNARNGPHGSSWTQFQGVKQVATAGIYSPHTPSNNLPEVINGVRDEFRL NHYQPQKAAAPMQIDFTGGATSRAPTTSHPVSV…
Chr8	2636614	2650558	RpbHLH66	ATGGCAGCACCGCCAAGTACGCGGCTGCAAAGCATGTTACAGACGGCGGTGCAATCAGTG CAATGGACTTATAGTCTCTTCTGGCAGTTGTGCCCTCAACAAGGGATCTTAGTGTGGGGA GATGGGTACTACAATGGAGCAATCAAAACAAGAAAGACAGTACAACCAATGGAGGTGAGC GCAGAGGAGGCGTCGCTCCAAAGAAGCCAGCAGCTGAGAGAATTGTACGATTCCCTCTCC GCGGGCGAGTCAAACCAACAGACACGGCGGCCTTGTGCCTCCTTGTCGCCGGAAGACCTG ACGGAATCCGAGTGGTTCTATCTCATGTGTGTGTCTTTCTCTTTTCCTCCTGGCGTTGGA TTACCCGGAAAAGCGTATGCAAAGAGGCAACAT…	MAAPPSTRLQSMLQTAVQSVQWTYSLFWQLCPQQGILVWGDGYYNGAIKTRKTVQPMEVS AEEASLQRSQQLRELYDSLSAGESNQQTRRPCASLSPEDLTESEWFYLMCVSFSFPPGVG LPGKAYAKRQHVWLTGANEVDSKVFSRAILAKVQEDVGLVHQVKSFFIDHHPPQPPKPAL SEHSTSNPATSTDHPRFHSPPIPTTVYAPVNPPVNPNQIDEEEEEEEEEDEEEEEEDEEG ESESEADTGRNQNPGVVNVAHAAAAEPSELMQLEMSEDIRLGSPDDGSNNLDSAEFQLLA ASQGGNTVDHQRRADSYRAESTRRWPLLQDPMSSSLQPPPSAGPALEELTQEDTHYSQTV STILQQQSSRWSDSSSSSSAAAAGYLMYSSQSS…
Chr8	4525957	4531765	RpbHLH67	ATGAATTACTGCGTTCCAGATTTCGACATGGACGAAGAGTACTCCATCCCGATTTCAACT TCAACCAGGCCAAAGAAGTTGCCAGTAATTGATCAGGATGAGATCATGGAGCTACTTTGG GAAAACGGTCAAATAGTTATGCAAAGCCAAAGCCAAAGATCTTTCCCCAAGAGGCCTCTA ATCGAAAACGGCGCCGTTACATCACTCGACCGGAGAGAGATCCGATCATCGCACCCTATC GAATCAGGATTAAATAACGATCAGCTCTTTATGCAAGAGGATGAGATGGCTTTCTGGTTA CACCACTACCCTCCCATCGAGGATGCCGACTTATATTCCGACGTGATCGATCCTGCTCCC CCTCGCACCGCCCCAAATCAAGACGTGCGAATC…	MNYCVPDFDMDEEYSIPISTSTRPKKLPVIDQDEIMELLWENGQIVMQSQSQRSFPKRPL IENGAVTSLDRREIRSSHPIESGLNNDQLFMQEDEMAFWLHHYPPIEDADLYSDVIDPAP PRTAPNQDVRIPPPSTAAPMSQPRRSDAEESEAVQSSVHCSRAKARAVEQGPSGSNKAVR ESTVVDSCETPRAAPESVASRVAGSTVEVSGGVASLCVAAEGGGRDTGTYELTSPSGDSA SLEPVQKPPVTAGDQKRKGREADDDIESPGEDVEFESPDAKKQIRGSTPAKKSRAAEVHN LSERRRRDRINEKMRALQELIPRCNKSDKASMLDEAIEYLKSLQLQVQMMSMGCSMVPMM FPGFQQYVPPMGMAMGMGMGMGMEMGMSRPMLP…
Chr8	5673101	5675062	RpbHLH68	ATGGACAACCGCTACTTTCTCAGTTCTGGCATAATCCCACCGCCATTCTACTCAGAACAG TCGCCAATGCCGACGTGGCAATCCGTCTCCAATCTGAATTCACCTCCCAGGCTACGCTTG CCAATTGTGGAACACCTTGTGAAAGAAAACATGCCCAATTTGGGATTTCCAATGGCTTTG AATCCCAATTTGCCGACAATCTCCGGCGATTCTGGCTTCACCGAAAGAGCGGCGAGGTTT TCCTGCTTCGGGAGCCGCAGTTTCAACGAAAGGACGAGCCAGTTGCTGGGCAGTAGTGAG TCGCCGTACAGATCTAGTAGTGCATTGATGGAGAGAGAAAAGATGCCTAGGGTTTCGAGC AGTGGTTCTTTCAAGGGAGCTGGATCTCCAATG…	MDNRYFLSSGIIPPPFYSEQSPMPTWQSVSNLNSPPRLRLPIVEHLVKENMPNLGFPMAL NPNLPTISGDSGFTERAARFSCFGSRSFNERTSQLLGSSESPYRSSSALMEREKMPRVSS SGSFKGAGSPMSARENWNSTQTHTGMRCASDFDMNLSQVPMSDRAEFPSSNEGSSVSGQI PNGENGSKGPCDSSSKKRKPASRGKSKVVEAEDDGNTKRCKSTEGNGIENDNVKTENKTD EEKGSPKPAEPPKDYIHVRARRGQATDSHSLAERVRREKIGERMKLLQDLVPGCNKVTGK ALMLDEIINYVQSLQRQVEFLSMKLASVNPRLDSTDMDSIFPKDVSQPNGSFPHPVAVTQ SSMHPLDTTYCQNIGTLVDELGQGLPQFQTLCE…
Chr8	15941087	15942285	RpbHLH69	ATGGCTCTTAGAGTTTACAATTCCAACTGGGCCCCGCTACAACATCTCAATTTCCCTCCT CCAGAGATAACAAATCCTGCCTTCCCAGTCCCACCACAAGCACTACCAGAGCTCGACATG GAGCTTCTTGCCTTCCAAGATCATTTATTTTACCCAGACTACCCTTGCAGTACCTCCATT GATCCACTCTTTCATCACCCCGCCAATTCTGGCTTAAATATACTTCCCTGCTTAGCCCTA CCACTACCGCCGCCACCACTTGACAACTCCATTCCTCCTCAACCATTCCAATACTCGTAC CAGTACCCGAAGCGCCAAAAGTGTTACGAAGACGAGTACTACGACTACTGCTACTATCCG GAGGAGGAATTAATGCCGAGCTTGAAGCCTGAT…	MALRVYNSNWAPLQHLNFPPPEITNPAFPVPPQALPELDMELLAFQDHLFYPDYPCSTSI DPLFHHPANSGLNILPCLALPLPPPPLDNSIPPQPFQYSYQYPKRQKCYEDEYYDYCYYP EEELMPSLKPDGFVANPPLLIPEFSLPEIYGPVVPAFDYGGCGDQEASGGKRASGDGGGG SLSAQSIAARQRRRKITEKTQELGKLIPGGHKMNTAEMFHAASKYIKCLQAQVGILEFMG SVQENQEESLLHTRELEALASSPSIQEKLYSLDKCLVPKQFIGTLANYPDLQSNALISTE LHQLMRTSSG
Chr8	27870771	27874604	RpbHLH70	ATGACTTCGTACTCCTGGAACTCTAATGTTTCGAATTTCGGGTCCAATTGTTTGGAGATG TTGGAGCCGTTTTCGGGGAATTTGGGTGGGAACTGGGGAGGTGGGTCGGATTCAGTGTCG GTTGCGCAGTCGTTGGTGTTGGATGGGGAGAGGGGTGAGCTGGTGAAGGCTCCAATTGGG GTTGGGAAGAAGAGCGTGGGGGTGCCAGAGGAGAAGGTTGTGGCAGCTTTGAAGAGCCAC AGCGAGGCGGAGAGGAGGAGGAGAGAAAGGATCAACGCTCATCTCAATACGCTTCGCGGC CTTGTGCCTTGCACTGAAAAGATGGACAAAGCCGCTTTGCTTGCTGAAGTGATCACCCAA GTGAAACAACTGCAGAAAACAGCGAGAGAATCC…	MTSYSWNSNVSNFGSNCLEMLEPFSGNLGGNWGGGSDSVSVAQSLVLDGERGELVKAPIG VGKKSVGVPEEKVVAALKSHSEAERRRRERINAHLNTLRGLVPCTEKMDKAALLAEVITQ VKQLQKTARESATGLIIPMDNDEVRVEPHHDDDGSFSLRVSLCCDYRPELMSELRQALDS LHLNTVKAEISTLGDRIKNVFVFTSRKDIDSENADESCQLLVNSVHQALSGILDKASASA EYSPRTTLPTKRRRISYIDSSSSSS
Chr8	33170195	33173000	RpbHLH71	ATGGATACGAATCGACAGATTCCTCAATACAGTCACGATACTAATCAGCAGCAGAGGCAG GTACCATCCAGTTCAGGATTGATGCGCTACCGGTCCGCGCCGAGCTCCTATTTCGCAGAG CTAATCAACAGCAGTGGTCTTGGCAACGATGTTGTTGAAAACTGCGACGAATTTCTTGAC CCTAGGCAAACAAGTCCAGAAACAGAGCGGATTCTATCGAGGCTCATGTCTGCTGGTGGT GGTGGTACTGGACAAAATGCTTCAGTAAACGAAGCACTGCAATCACAGTTTCCAACGGAA TCTGCAAAACACGGGGGAGCTGAGATTTTTGGTCACAGTGATCAGCGTCGGCAGCAACAA CAGAACAGTAATTATTCTTCTGGGTCGAATATA…	MDTNRQIPQYSHDTNQQQRQVPSSSGLMRYRSAPSSYFAELINSSGLGNDVVENCDEFLD PRQTSPETERILSRLMSAGGGGTGQNASVNEALQSQFPTESAKHGGAEIFGHSDQRRQQQ QNSNYSSGSNIMYHNSVASNSGIENSYRMESLPQMKIGGGGGGGNSNLIRHSSSPAGLFS NINIENVSSFKWFCGVNIEIIRRLAGYGVMRGMRNFGGGNGTNAEASFPSPSRLDGKSQI DFSSAPSSSLGRMTPILENRSKSMEITGFPIGSWDDSAIISDSFLKRIEEDEDRKTFSAM NNASENQNAEGGMRPPHVLSHHLSLPTSSAELSAMENLLQFQDSVPCRIRAKRGFATHPR SIAERVRRTRISERMRKLQELVPNMDKQTNTAD…
Chr9	5253411	5257498	RpbHLH72	ATGTCTCACATAGCTGTGGAGAGAAACCGGAGAAGACAGATGAATGACCATCTCAAGGTC TTGCGCTCCTTGACCCCTTGTTTCTACATCAAGAGGGGAGACCAAGCATCAGTCATAGGG GGGGTAATAGAATTCATCAAGGAGTTACACCAAGTGCTACAATCTTTGGAGGCCAAAAAA CAAAGGAAGAGCCTAAGCCCTGGCCCTGGTACTCCAAGTCCAAGGCCACTCCAACTGTCT CCTCAAATTGATAATACCCTCTTCGGAATCGACCTCAATAATAATGTCAAGGAGCTCGGA GGAGCTTGTTGTAACTCTCCGGTTGCAGACGTGGAGGCGAAGATTTCTGGATCGAACGTT AACTTGAGGACGATTTCTCGGAGGATTCCGGGC…	MSHIAVERNRRRQMNDHLKVLRSLTPCFYIKRGDQASVIGGVIEFIKELHQVLQSLEAKK QRKSLSPGPGTPSPRPLQLSPQIDNTLFGIDLNNNVKELGGACCNSPVADVEAKISGSNV NLRTISRRIPGQVVKIINVLEKFSFEILHLNISSMEDTVLYSFVIKIGLECQLSVEELAI EVQKSFCSDEAYINM
Chr9	6879514	6883725	RpbHLH73	ATGGCCAACAACCCACCGGACGGTTACGGCGACGATTTCCTCGACCAAATCCTCGCCGTG CCTTCTTCCTACTCCACCCTCACCGACGCCACCGCGGCGTCGCAGCTCAGCTCCACCGCC GGTGGAGGCGGCGGAAGTGGGTTCCAGCAGCAGCAGCAGTTCGTTCCCTTGGGTCTGAGC CTTGACAACGGCCGAGACGACTTTCATAGTGGCGGTTTTGGAGTAAAGAGCGAGAGAGAG TCGGCGAACATGGGGAGTTTTTTCCCGGCGTTTGAGCCTTTGCAGCCTCACTCTTTCAGG CAATCTGCTCCTCAGTTTCACCAGGCTTTTCCTGGACAAGCAGCTCCTAGCACAACAACA TCTATGCCACAGCCACCTGGCATCCGCCCAAGG…	MANNPPDGYGDDFLDQILAVPSSYSTLTDATAASQLSSTAGGGGGSGFQQQQQFVPLGLS LDNGRDDFHSGGFGVKSERESANMGSFFPAFEPLQPHSFRQSAPQFHQAFPGQAAPSTTT SMPQPPGIRPRVRARRGQATDPHSIAERLRRERIAERMRALQELVPSCNKTDRAAMLDEI IDYVKFLRLQVKVLSMSRLGGAGAVAQLVADIPLSSVEGDNSEGECSQSAWDKWSNHDIE QEVAKLMEDDVGAAMQYLQSKALCIMPISLASAIYPTHSPDGSMLVKPEPNGPS
Chr9	25376651	25380029	RpbHLH74	ATGCAATCTTGGTCCCCTCCTTTGTTTTCACCCTTTGGGTGGCCCTTGGAAGACTCTGTT TCTATAACCCATGAAGAAAACAATTTTTTCACTAGAGAAGCAGAAGCTAATTCAAGTACT CCATCATTTCTTAACTCTCCTCCTCTTTTATCTCATGAGCCCTTAATCGCGATTAATAGT GGCGAAGGCGAATGTAAGCATTCGAGTGATGATGTTGATCGTGAATGCGATGACAATATC GCAGCAACAACACCAACGATAACGGCGAAGAAACTCAACCATAATGCGAGCGAGCGCGAC CGCCGGAAGAGGATTAATGACTTGTATTCTTCCCTCCGTTCACTTCTTCCGGCAGCTGAT CAAACGAAGAAATTAAGTATCCCAGCCACGGTA…	MQSWSPPLFSPFGWPLEDSVSITHEENNFFTREAEANSSTPSFLNSPPLLSHEPLIAINS GEGECKHSSDDVDRECDDNIAATTPTITAKKLNHNASERDRRKRINDLYSSLRSLLPAAD QTKKLSIPATVSRVLKYIPDLQREVEGLVEKKEELVSRIHKSRKIQDLAHIKRRTKCVNQ NTLSVVSASPLGEREVLIQICTIKVEESILISEILLNLEEDGLILLNSSCFESFGDKIFY NFHLEVQGGQRVEFETLRERLLSFV
Chr9	32739213	32740730	RpbHLH75	ATGGAGAGAGGTTTCCAAGCATTGCTTTTGGGAGGCGAGAGTTCGGACGACGATTACTCG CCGCCGGCGTTCATTGGTACGACCGCAGGCGACGCCTGCATCAGCGCGTTGTACTCTTCT GCTATGAACGCTCAGACGTCGAAGTCGTTTCTGAGCGACGAGAAGTATCTGTTGCAGTCG CTGGGATACGGTTACGGAGCTGTGCCGGCGGCTCCGTCGGTCGATCCGCTGGCTTGTGGT TATGAGTCTTACGACGTCGGGGATTGGAAACTGAATCCCGTCGGATACGCCGACGAGAAG CTCAAAATGCCAAAATATGAAACGGTGGACTACGAATCGATCAGCGACGTCCCTGAGCCG CCGTTCGATTTCTTATCTAAAAGCTCCGGTTCA…	MERGFQALLLGGESSDDDYSPPAFIGTTAGDACISALYSSAMNAQTSKSFLSDEKYLLQS LGYGYGAVPAAPSVDPLACGYESYDVGDWKLNPVGYADEKLKMPKYETVDYESISDVPEP PFDFLSKSSGSVSREFDSMFSQLPGMNSQMSSFLSLSDEIYLLQSLEKYGYGTLLVAYGY DAVEDSKLKYVDYADDKLKMSKYETVDYESVSDVVSTEPPFDFISKSSGSVSGEFDSRFS QLPAMKAQTSSFLSISDEKYLLQSLECGYGALPVAPSVDKSVEYVDGKFKVPKYEPVDYE SLGELVSVEPPFNFISKTSGSNSGVFDSRFGKLPSLLWLEPVRDSFGLTASPKKRVRSLS PATSNNSYFTGSIPPEIELMKARKRRQRISEKS…
Chr9	39426530	39430134	RpbHLH76	ATGGTTTCGTCTGAGAACACCAATTGGCTGTACGATTACGGCTTGATCGAGGATATCGCT GTCCCTGCTTCCAATTTCGGTGCTACCAATTCTGGGTTTAGCTGGGCCATGCAGCCCTTG AACGGTCCCTCTGATGTTGGTTATGAAAACGATGGCTCATTTGGGGATTCAGACAATCAC AGGGAAACAGGCTCAAAAAAGAGGGCAAGATCAGAATTGTCTGGTGCATCAAGTTCCAAA GCATGTCGGGAGAAGTTGCGGAGGGATAGGCTAAATGACAAGTTTATTGAATTGGCTTCT ATCCTTGAGCCCGGGAGGCCACCCAAAACAGACAAGTCTGCTATTTTGGTTGATGCCATC CGAATGGTGACGCATTTAAGGGGGGACGCTCAA…	MVSSENTNWLYDYGLIEDIAVPASNFGATNSGFSWAMQPLNGPSDVGYENDGSFGDSDNH RETGSKKRARSELSGASSSKACREKLRRDRLNDKFIELASILEPGRPPKTDKSAILVDAI RMVTHLRGDAQKLKDSNSCLQDKIKELKAEKIELRDEKQRLKAKKERLEQQLKTMNAQPR FMPPPPAIPAAAFAAPGQAAGNKMVPIISYPGVAMWQFMPPAEVDTSQDHVLRPPVA
Chr10	7133008	7133748	RpbHLH77	ATGGATATTGACTTTTTGAAGTCCGCATCACAAGATCAAATTGACATGATCATGATGCAA ATGGAAAAGCTCCCCGACTTCTGCGGCGGGGCCTACACCGACCTTGGAGTCCAGCTTCCG CCGGGGATGGAATTTCCCGGCGGAAGCAGCAGTAGCAGCAGCAGCCAAGGCCACGTCTTG CCATTCACAGATAACTCTTCGCCTACGGGTATGAATCTACCGTCCACCCTGTCATTTTCC GGCGTTCAAGAAATATCCGGTGGAAGGTGGAGAGGCGGTGGCGGAGGCGAGTTCCCCGGG GGATTAGGGTTTCCGTCGCAGTCGCAGAAGCGGAACTCGATGGCGGCGATGAGGGAGATG ATATTCCGCATAGCGGCGATGCAGCCGATACAG…	MDIDFLKSASQDQIDMIMMQMEKLPDFCGGAYTDLGVQLPPGMEFPGGSSSSSSSQGHVL PFTDNSSPTGMNLPSTLSFSGVQEISGGRWRGGGGGEFPGGLGFPSQSQKRNSMAAMREM IFRIAAMQPIQIDPEAVKPPKRRNVKISKDPQSVAARHRRERISERIRILQRLVPGGTKM DTASMLDEAIHYVKFLKTQVQSLERVAANRPAAGLGFPVAVGSGGFVPVAKGFQLGSQGVQQYADG
Chr10	7311950	7332881	RpbHLH78	ATGGCGGATCTATACAACGCGAACCTTCACTCGTCCCCACTCGAATCCGAAGAAATGACG TCGTTTCTCCACAACCTCCTCCACAAGCACCCCTTCTCGTCTCCGCCACAACCGCCCCCG GTCGCGACCGGTTTGGTCGGCCGGTCACCGGCTTTCGCGGACTCGGACGGCCGCTTCGGG GAGAGAGACTCGGTGATGGTTGACTCGTCTGCTGGGATCAATTTCTCTGATCCCGGCCGT GGATTCATGGCGGATGCGAGGGCGGTGTACGGTGGGGATTCGGACGGGATCACGTCGATG TTCAAGAGGAAGTTTTTGGAGGAGAGTGATTTTGATGAGTTTGGCTCTGATTTCACGGGA CCTGAAGCATCAGAGGCGCCAGTAAATCCAGCT…	MADLYNANLHSSPLESEEMTSFLHNLLHKHPFSSPPQPPPVATGLVGRSPAFADSDGRFG ERDSVMVDSSAGINFSDPGRGFMADARAVYGGDSDGITSMFKRKFLEESDFDEFGSDFTG PEASEAPVNPALPRSSKRTRAAEVHNLSEKRRRSRINEKMKALQKLIPNSNKTDKASMLD EVIEYLKQLQLQVQMLSMRNGLSLHPLCFPESLHSALMPQPVLSFDEGNEVLNSNRGQDI FSRNQEISVQATYDFPNQAPMTNINNSETSFGLEPSMQSHYGPFHHHSKELCHEDGLSQL QLDMSCSVKNSSSGVRNHHNNKKTTRHLKPTIPNVSKEIQEIRVENPPQQTHFQENPKPA TEPDPVHVPERLEDERLIGHQRIHVEVGKGHRI…
Chr10	9121824	9124324	RpbHLH79	ATGGGTACTGAGGAAAATGGCAACATGGGATTTCAACAAAGGAATGGTGATAGCATTCTG AATTGCCCAACTTCTGGGATGAACACAACAAACCCTTTCTTTAGTTCTGGTTGGGACCCC CTTGTTTCGCTGAGTCAGAGTGAGAATTTTGGGGGTTCTTTTGGCAACTCAAATTACTCC CACCTTGTTCATTACCCATCTGATTCTGGTCTAGCTGAGATGGTACCAAAGCTTCCATTC TTTGGGGGTGCTGGGAATTTCTCAGAAATGGTTGGTTCCTTTGGGTTACCAAATTATGCC CCAAATGAGGAAGATGGCACTGAGAAGACCTCGACAAATGGGGGAGACCAGCAAGTTTCA GAAGAGGGTACAATGGGAATTTCGCCTTGCGGA…	MGTEENGNMGFQQRNGDSILNCPTSGMNTTNPFFSSGWDPLVSLSQSENFGGSFGNSNYS HLVHYPSDSGLAEMVPKLPFFGGAGNFSEMVGSFGLPNYAPNEEDGTEKTSTNGGDQQVS EEGTMGISPCGKRKKRVSESNSPFNPSKNSEGDQQMDISGDSSQEEKKQKSEQNPNANSR GKQTGKQAKDKSDSGEAPKENYIHVRAKRGQATNSHSLAERVRRERISERMRLLQELVPG CNKITGKAVMLDEIINYVQSLQQQVEFLSMKLATVNPELNIDIDRILSKEILHSGASNAA IPGFGPGMSSSHPYPSGIPQGVLSGIPSTSPYHSLPQNLWEHELQSLLQMGYDSNPAIGN LGPNGRSKLEL
Chr10	9885062	9891444	RpbHLH80	ATGGAATATGATGGGCATGGTTTCTTGGAGGAGTTTGTAGCAACAACCATACCAATTGAA ATGAGTGATTTCGACACTAATAAATGGAATTTTGGTGGTTTTGATGAGAGCACATTTCAT GTGCCTTCAAATTTCCCTCTCGAACCACTCGATCAAAGCCTAAACTGCTCAATCAATGAG TTCTACTTCCCATTTGGAGGAGACCCTTTTCAGTTCTCTGCTCCAGGGGTCACCGATACG CCGCCGTTTCCCACCCCAGACGACTGCTCAATGTCAATGGTGGAGAACGAGGAGAAGCCC CAAATGGGAAATGGGGTCCAAATGTTGGAGTTTCAAAGTCCTAATAATTGCAAATTGGAG CGAATCCAGTCGACCGAAGTGCCAGTTTTCGGC…	MEYDGHGFLEEFVATTIPIEMSDFDTNKWNFGGFDESTFHVPSNFPLEPLDQSLNCSINE FYFPFGGDPFQFSAPGVTDTPPFPTPDDCSMSMVENEEKPQMGNGVQMLEFQSPNNCKLE RIQSTEVPVFGMGLGAERKNRVKKVDGQPSKNLMAERRRRKRLNDRLSMLRSVVPKISKM DRTSILGDTIDYMKELLDRINNLQEEIHEVDTSNQFNLMSIFKDVKPNEVLIRNSPKFDV ERRNMDTRIEISCVGKPGLLLSTVSTLEALGLEIQQCVISCFNEFAMQATCSEELEQRAI LSPEDIKEALFRNAGYGGTCL
Chr10	10458977	10460715	RpbHLH81	ATGCTTCCACATCAAAACTTCTCCTACGGGCTTCAGTCTATTTGGAATGAAGAAAGTCTC GTCCAAAAACAAGACTCGATGAAGAGGATGGGAATGGACAGAGATTCAATTTCAAGGGCC CAAAAGCAGAAATCAGAAGCAGCAGCAAAGAAACACGCCAAAGCAGAGCAGCTGCGAAGG AAGCGAATCAACACCCATATCCAAACACTCAAAAAACTCCTCCTCCCAAACATGACCTCC AAAAAGGTGAAGGCGTCCATACTGACGGAGACAATCCGTCAAATGAAGGAATTACGAAAG AGGGCAACTGATGTGGCGTCGAAACAGTACGGACACGGCGACGTATCGGGATGTTTCATG TTTCCCGACGAGAGCGATGAGGCGATGGTGAGT…	MLPHQNFSYGLQSIWNEESLVQKQDSMKRMGMDRDSISRAQKQKSEAAAKKHAKAEQLRR KRINTHIQTLKKLLLPNMTSKKVKASILTETIRQMKELRKRATDVASKQYGHGDVSGCFM FPDESDEAMVSRCEGGEGKTVKATVCCEDRPGLNRDLTEAIRSAGGKPVGVEMATVGCRT KAVVVVRWVEGGGEAEEVGLLTRALKALVESGPLGFSRLGQIVRVNGRTGLGLEMQARMC SSFGGEREREKLPSTV
Chr10	11159421	11162450	RpbHLH82	ATGGCATTAGAAACGGTGGAATACCCACAAGACCCGTTTGGCTATGTTGGAATTTTTGAT ACCATTATGGACCACGGCAACAATATTATTGGAGCCAATTGGGATTCCTCTTCTTCTTCT GTGAGGCAAAATGTGATGGAATGTTGGGAATGTCCCAATTCTTCGCCGGAGGCCTGCACC GGTGACCGGTTCTTCGGTGGAGAGGGGCCTCCGGTGGAAGCACCGTCGACCGAGGCGGTT CGGCGGCAGAAGAGGCGGCGGACGAAGAGCTCGAAGAACAAGGAAGAATTGGAGAGCCAG AGGATGACTCACATTGTAGTTGAGCGGAACCGCCGGAAACAGATGAATGAGTACCTCGCC GCCGTTCGGTCGTTGATGCCGGCTTCTTATGTT…	MALETVEYPQDPFGYVGIFDTIMDHGNNIIGANWDSSSSSVRQNVMECWECPNSSPEACT GDRFFGGEGPPVEAPSTEAVRRQKRRRTKSSKNKEELESQRMTHIVVERNRRKQMNEYLA AVRSLMPASYVQRGDQASIIGGAINFVKELEHLLQTLEAQKRTTPQQQQQHPPNNNGLSS RSLFADFFAFPQYSTSSKNNCTDTSSPAATDKPRPVAFGDIEVTMVESHASLKVLSKRRP RQLLKLVAGLQCLRLFVLHLSVTTADQMILYSLSVKIEDGCRLTTVDEIADAVNQLLGRV EEEAAFV
Chr10	23435717	23437684	RpbHLH83	ATGGAATTCTCCAGTGGGTTTTCGTGGAATCCTGTGTTTCAGGAGATAATAAGACGCGGG TCGTCGTCTTCTACGTCCTCCTTGGTGTTGGATGGTGAGAGGGGAGAGCTAGTGCAAGCC ATGGTGCGGCCAAGCCACAAGGGGGTCAAGGCTGAGAAAGCGTTAGAGGCTTTGAGGAAC CACAGCGAGGCGGAGAGGCGGCGGAGAGAGAGGATTAATGGCCATCTCACCACGCTTAGG AACCTCATACCTGGCACAGATAAGATGGAGAAAGCATCATTACTTGCTGAAGTTGTCAAC CATCTAAAAGAATTGAGGAGAAATGTGGCAGAAGCGACTGATGGTATGCTAGTACCAACG GATATTGATGAAGTAAAAGTTGAACAGCAGGAG…	MEFSSGFSWNPVFQEIIRRGSSSSTSSLVLDGERGELVQAMVRPSHKGVKAEKALEALRN HSEAERRRRERINGHLTTLRNLIPGTDKMEKASLLAEVVNHLKELRRNVAEATDGMLVPT DIDEVKVEQQEDGSDGASCAIRASLCCDHKYEIWSDLRQALDALHLQTVRAEIATFGGRM IYVFIISCCKEKKMEDIEGCRLLASSIRHTMRSVLDKFYASEEISSRNTLSNKRRRVPFF ESSNSSSIGDLW
Chr10	24322087	24323178	RpbHLH84	ATGGACTTGCTTGGCTTCCAAAGAAACTTCAGTTTCTACCCAAAATATGCTTTTGTTGAT CAACCACTCACCGACCCAAATGATTTAAGCCTCCCATACTTAGCCCCGCCACCAGTACTT GACAACTCCATTCCCCAAGAACTTGACCAATACTACCAGTATCCGTACCTGTACCCAAAA TGTCAGGAGATCTACGAAGATGACTACAACTACAACTACCCGGGTGAAACGTCCTGTTTG GCCGATGAGTTTTTTCTGAATCCGCGGCCTATGGTGCCAGACTTTTCTCCCGGGCTTGAG TTGTTACCTTTGTCTGCACAGAGTGTAGCGGCGAGGAATAGGAGGAGGAAGATAACTGAG AAGACTAGAGAGTTGGGGAAGATTGTTCCAGGT…	MDLLGFQRNFSFYPKYAFVDQPLTDPNDLSLPYLAPPPVLDNSIPQELDQYYQYPYLYPK CQEIYEDDYNYNYPGETSCLADEFFLNPRPMVPDFSPGLELLPLSAQSVAARNRRRKITE KTRELGKIVPGGEKMNTAEMFQAASKYIKYLQAQLGILQFLASSIQENEEALHIQELKAL ASSPSVQEKLYSLEKCLVPKSLSPNQTSSG
Chr10	24857760	24859256	RpbHLH85	ATGGCATCCGGAAGCTGCCATTCTTCTTCGACCCCAAAGATAGAGAGAAGGGTTATCGAG AAGAACAGGAGGAATCACATGAAATCTCTCTACGCCAACCTCTACTCTCTTCTCCCCAGC CATGCCTCCAAGGAGGCAGTTCCACTACCTGATCAAATAGATGAAGCTGTGAAATACATA GAAAGTTTGGAAATGAAACTGAAAAAATCCAGGGAGAAGAAGGAAACTTTATCAGGTAGG AAAAGATCACATTCCTGCACGAGCGAATTCAAATCGCCTCAGCTAGAGATCCACGAAATG GGTTCTACTCTGGATGTAGTTCTCATAACTGGGGAAGATGATAAGTTCATATTTCATGAG ATTATTCGACTAATTCACGAAGAAGGTGCTGAG…	MASGSCHSSSTPKIERRVIEKNRRNHMKSLYANLYSLLPSHASKEAVPLPDQIDEAVKYI ESLEMKLKKSREKKETLSGRKRSHSCTSEFKSPQLEIHEMGSTLDVVLITGEDDKFIFHE IIRLIHEEGAEVLNANFSVFGNSIFHAIHAKAGEFEKNVVAARVSSRLKEFVHGSMSEVE SVLPAESWEFDVQPDAWELKVPQVLPMRLY
Chr10	34893602	34897364	RpbHLH86	ATGGTTTCTCCGGAGAACACCAATTGGCTATTCGATTACGGATTGATGGAGGATATAGCT GTACCGGCTTCTGGGTTTAGCTGGCCCGTTCAACCCTTGAATGGTTCCTCTAACGTGGGT GTGGAAATCGACTCATTTGGTGAATCAGACAGTCTCAAGGAAACAGGCTCGAAGAAGAGG ACAAGACCTGAATCTTGTGGTACATCAAGTTCCAAAGCTTGTAGGGAGAAGCTGCGGAGG GATAGGCTAAATGACAAGTTTATCGAATTGGGATCTATTCTCGAGCCTGGAAGGCCTCCC AAAACAGACAAGTCCGCTATCTTAGTTGATGCTCTTCAAATGGTTACACAGTTAAGGGGT GAAGCTCAAAAGTTGAAGGATTCCAATTCGAAT…	MVSPENTNWLFDYGLMEDIAVPASGFSWPVQPLNGSSNVGVEIDSFGESDSLKETGSKKR TRPESCGTSSSKACREKLRRDRLNDKFIELGSILEPGRPPKTDKSAILVDALQMVTQLRG EAQKLKDSNSNLQEKIKELKAEKNELRDEKQRLKAEKDKLEQQLKTMPTQPGFLPPHPGI PAAFAAQVGKNFMPVVSYPGVAMWQFMPPAAVDTSQDHVLRPPVA
Chr11	2512287	2514542	RpbHLH87	ATGAACAGAGCGTTGCCGGAGATGCTACACTGCATTAACACGCCGGGGAATGTCGCCGGG AGTTTTACGGACATGAGTGTGCTGGAGAGACAGAGAGCTCGGATCAAGTGGCAACAAGAA CAGTTACTCAATCAACCACCTTGTTACTTTGAGGGGAACGATCAGTTTAATGGGTACTCT ATGCCAAACCACGCTCAGGATTTTCACAACTTGATTAACAGTGAGGTGGGTCTTGTAGTG AAGGCGGATCCGGGTTTGGATAACGGGTGGCAGGAATTTGGTCAGTTTGGTGGCGAGGGT TCGGGTCTTGGGTCTAGTGGGTTTGTGAATGGGTCTGGGTTTGAGCTGAATTATGGAATA TCAAGGACTCTTAGCTGCCCACAAGAAGTGGCG…	MNRALPEMLHCINTPGNVAGSFTDMSVLERQRARIKWQQEQLLNQPPCYFEGNDQFNGYS MPNHAQDFHNLINSEVGLVVKADPGLDNGWQEFGQFGGEGSGLGSSGFVNGSGFELNYGI SRTLSCPQEVAAEMEAAVTETARRESVSPEKMSSAVGRESFKKRKADKNQSLKAVAEEEP NEKRIKECNEEDESKITEEYSNNSKNTTNNDNNIKRETSADTSKDNSKVSEVQKPDYIHV RARRGQATDSHSLAERVRREKISERMKYLQDLVPGCNKITGKAGMLDEIINYVQSLQRQV EFLSMKLAAVNPSLDFNIDSFFSKEVFPASTSNFPIGVQSEITNPAYLQFNPLQQLASCT GLEMGINTPNMALRRTTSTPLSLPETFLDSSCF…
Chr11	3837903	3839576	RpbHLH88	ATGTCTGAGGTAGGCGAACATGAGAACTTTGTATGGGAATCCCAATCGTGGGCTTTTGCG AATTCAGATAATTCTGGATCCGGTGGGAAGCCACTGGATTTAGGGTCTAATACTCAGACC CCGACAGGGAAGGAAATGGAGGCGGTGCAGGAGGCGACAGGTGGGAAGAAAAGGAGTGGG GGTGGAAAGAAGAAAGGAAAGAGGGGTGGCGGTGGCAGCGGTGGTGAGGGGAATGAAGGA AAAAGTGGCGGCGAGTCAGATCATGAGATACACATATGGACGGAGAGAGAAAGGAGGAAG AAGATGAGGAACATGTTCTCTAATCTTCATGCTTTGCTTCCTCAACTCCCTCCTAAGGCA GACAAGTCTACAATTGTTGATGAAGCCGTGAAC…	MSEVGEHENFVWESQSWAFANSDNSGSGGKPLDLGSNTQTPTGKEMEAVQEATGGKKRSG GGKKKGKRGGGGSGGEGNEGKSGGESDHEIHIWTERERRKKMRNMFSNLHALLPQLPPKA DKSTIVDEAVNYIRTLQQTLQKLQRKKLERLHGVTPINYDPSVVTPQKLAIDSREAFIAD QVSSSNLANTSTPANSNSSNSVLPFVSRFPPIFQTWTSQNVILNVCGEQAQINICAPKKP GLFTAICYVLEKHKIDVVSAHVSSDQNWTMLMIQAHVMSLSKFLKLGQWNHWNWRL
Chr11	5816876	5819166	RpbHLH89	ATGGAGGATGTTGACTTCATGCGTCAGTGGCCAACCAACAGTCTTGACGAGATTGTAAAT CACCATTTCTCCCATCAAATCTTCGACGTCAAACCGAATATTACGGAATATTCATCTCAT GACACCGGCATCATCGATCCGCCCGGGAAAATCCTCAAAACAAACACTTGGAATTCCTCT TCCAATTCTTCCTCTCCCCACCAGATTTCTTTTTCCAATTCAAATTGTGAAACTCAGTTC GGCACGATAAAGCCTAAAGAGGAGGCTGCACTATCGCCTAGTAGCAACATTACCACTTTG CCCTCTGGTGTTTATGATTTTCAACAGTCTTTTGGAAATCAAATTTATGGGTTCAAGGCT CGTCAAGGATCTAAAAAGAACAGCACAAACGGT…	MEDVDFMRQWPTNSLDEIVNHHFSHQIFDVKPNITEYSSHDTGIIDPPGKILKTNTWNSS SNSSSPHQISFSNSNCETQFGTIKPKEEAALSPSSNITTLPSGVYDFQQSFGNQIYGFKA RQGSKKNSTNGTRFSSSQEHIMAERKRREKLSQRLIALSAIVPGLKKMDKASVLGDAIKY VKQLQEQVKTLEEQTTRTKSMETVVYVRKCELNSDHNLDNFSSENNFSGGRGGGGSQYDE TLPEIEARFCDKNVLIRIHCEKRKGVVEKTVAEVEKLHLSIVNSSAITFGSSVLDITINA QMDEDFSLTMKDLVKNLHAALKLFM
Chr11	11671759	11676952	RpbHLH90	ATGGCTAGAGGGAGCCTTGAATCTGCCCAGCAGAGAACAACCACAACTTCTTCAGCTGAT CTATCTCATCTACCTGGAAATGAACTTGTTGAACTGGTATGGGATAATGGTCAGATTGTG ATGCAAGGCCAATCCACTAGAGCTAGAAAAACATCTAGTTCTTTTGATTTTCAGTCTCAA ACCTCGAAAGTACGAGATAAAGATCGGTTGAATGCTACCCATTCAAAGATTGGAAAATTT GGGGTAATGGATTGTGTTTTGAATGACTTTGCATCGGCGGTGCCTTCAGGGGAAATGGGT TTGGACCAAGATGATGACATGGGGCCTTGGTTGAACTATCCCCTTGATGAGTCCATACCA CACGATTACTGCTCCGATATATTGCCTGAATTA…	MARGSLESAQQRTTTTSSADLSHLPGNELVELVWDNGQIVMQGQSTRARKTSSSFDFQSQ TSKVRDKDRLNATHSKIGKFGVMDCVLNDFASAVPSGEMGLDQDDDMGPWLNYPLDESIP HDYCSDILPELSGVTANQISSHSSFATNKRGSYNRTTRGSNYVENGLGLEHENAAKVSSS EVGEGSGSRISHFFPWSFQENQTSLPSLKSGVSSIISNNITNTKHAVCGDPSSGVKIQKQ DSVLPNTNSGIMNFSHFSRPAALVHANLQNVSAIASPITLGIEGMGSKNKGPSLSSTNFA ESTLINLSSGLSKGMDSNSQPNSVPPKVDSVVMGKPIEELRAVEQSEAVCREDVVKNDKL LSQVVGEKTVEPVVASSSLCSGNSADRASNDLT…
Chr11	26133490	26135919	RpbHLH91	ATGGCCTTAGAAACACTATCAAGCAATGAAATCTTGAACTTCCTAACGTACGACAATGTA TTTGCATCCAAATTTGACTGCAATGACCCTTCAGTACCTACTATGTTACCGGATACTAGT TTGAAACCTCCACAATTTGGCGGTGATTCGGTTATCAGTTCTATGATGCAGAGGTGCCCT CCGGTGGAGCCAGAATCTGTTGGCAAGCGGAGGAATCCGGCAATGCTAGGCCGGAAGAAG AGGAGAAGACGACAAAACGTTTGCAAGAACAAGGAAGAAGCTGAGACACAAAGGATGACA CACATTGCCGTGGAGCGGAACCGCCGGAAACTGATGAATGAGTATCTTGCCGTTTTACGT TCCCTCATGCCGGAATCTTACCTCCAAAGGGGT…	MALETLSSNEILNFLTYDNVFASKFDCNDPSVPTMLPDTSLKPPQFGGDSVISSMMQRCP PVEPESVGKRRNPAMLGRKKRRRRQNVCKNKEEAETQRMTHIAVERNRRKLMNEYLAVLR SLMPESYLQRGDQASIVGGAIEYVKELEHLLQSLEAQKLLLLKGGTPPHDTATAPSTAEF FSPPFSQFIMFPQYTLSQVPNKNSSKSKTEVADIEVTLIETHANLRILSRKSLRQVSKIV AGFQTLYLTILHLNVTTLDPLVLYTISAKVEERCQLKSANDIAGAVHHMLGIIEGNLPSG DQPFKLPQIPL
Chr12	10668760	10671724	RpbHLH92	ATGGCCCTTGCCAATTCTAACGGGTATACTGCCACAAGCTCTCAGAGTGAAGAATCTCAC TCTGTGATTAACTTCAAAACAGGGTACAGCAATTCCATTCACAACAGTGGATCTCTTCTT ATATTCGACCAAAATGATCAAAACCCACACCCGCAACAGCACGGCTACACAATTTGGGAA GACAATTATGACCCGATTCAGAATTACCAGAATCAGCTGAATCCCCAGCGCACCGCCTCC AACTCACGCCTGTTGCAAGATATCGATAGTGTCAATCAGTGTGGCAACGCGTTCGGGTGG CCAGATTCAGACGAGGCAAATGCCATTCCCACAAGTGGTGCTACGAATCCCGAGTTCGGA ACACAAGAAGCATGCTCCAACAAGCGTCCTCAT…	MALANSNGYTATSSQSEESHSVINFKTGYSNSIHNSGSLLIFDQNDQNPHPQQHGYTIWE DNYDPIQNYQNQLNPQRTASNSRLLQDIDSVNQCGNAFGWPDSDEANAIPTSGATNPEFG TQEACSNKRPHTGESMQPLKKQCSSTGTATRKPKPKPTHQSKDPQSIAAKNRRERITERL KVLQELVPNGSKVDLVTMLEKAISYVKFLQLQVKVLATDEFWPVRGRKAPDISQVKEAID SILSSHKDRNSSSD
Chr12	11069247	11070632	RpbHLH93	ATGGAATTTACTCAACAAGGTCTCTTAGATGAGTTACTAGCAGCTCCAAGAAGAGACACT TGGACCAACTTTCCTTCCAATGTTGACTTCTCTAATGGCTGGATCTTTGAATCTCTAGAA CATGAGAGCCAAGTTCTCTCTCCACCAAATGCCCAATTTCTGGGACTCACCTCACCAACA GAACCCAGCTTTTCCTTCCCTCTCCATGGGCTCCACTACCCTTTTGCTGACACTTTCACA GTTCCAGAAATTGATTCTTCATATGACAGTAATGCCCCCCCTCTAATCCCATTTCCAACT CAAGAGCAGCACCCATCAATGGTGAAGAATGATGGAGAATATGGCTTTGTTGGAAGTGAT CTACACACATTGGAAGATAGACTTAATGGTAGT…	MEFTQQGLLDELLAAPRRDTWTNFPSNVDFSNGWIFESLEHESQVLSPPNAQFLGLTSPT EPSFSFPLHGLHYPFADTFTVPEIDSSYDSNAPPLIPFPTQEQHPSMVKNDGEYGFVGSD LHTLEDRLNGSKVEMEPTANTPEFNMDFGGQRKNRAKKVEGQPSKNLMAERRRRKRLNDR LLMLRSIVPNISKTDRTSILRDTIDYMKELLEKVKNLGGEQDAKGSMNQVQLMGKSKELK PNELLVRNSPKFNVERTNSATRVKISCAPKPGLLLSTVSTLEALGLDIQQCVISCFNDFS VQASCSEGMQQQAIISSEGIKQALFRNAGYGGRYL
Chr12	11722096	11724551	RpbHLH94	ATGGCCGACTTGCCGGTGTCATGGTTATGTGATCTGGGAATGGAAGATCCAACGTTCGTG GATCCCTGCGACTTCATGGCCTCCATGGACGAAGAATTCTTCAACATTCCGAACAACAGC TCCGCCACCAACTTATCCTCGGCTTCGATATCCTCAAACACGGACTTAGCTCCTCAAATC CACGAATTACAGCCTTCGAAGCAGTACCACATGGCCAAAACCTTCACTTCTTCATCTTCT GGATTCATTCTCTCTTTCGGAAACTCGAGTAATAATCCAACAGAAAACCCTCAACAAGCT GTACCGATGAATCTCGAGGACGAGGTGATATCGAGTTTTTTGATATCTCAACAACGGTCG TCGTTTGAGAATCAGGAGGAGGGAATTACGAAG…	MADLPVSWLCDLGMEDPTFVDPCDFMASMDEEFFNIPNNSSATNLSSASISSNTDLAPQI HELQPSKQYHMAKTFTSSSSGFILSFGNSSNNPTENPQQAVPMNLEDEVISSFLISQQRS SFENQEEGITKSGRVGMKRKSSGSSSSNPRPRSHTYDHIIAERKRREQLTQLFVALSGIV PGLKKMDKTSVLGEAVKYLKQLQGRVKKLEEQSPKEKTMESVVLVKKWQLSFGDDESCSD EEFTGGSNIKPLPEIEARVCNKDVLLRIHCEKHKGVLAKLLLELEKLDLVVVNTSVVPFG GLSLDITIIAEVALSHKSSHPGSNRSRLSQQSLVRTLNPDH
Chr12	16445553	16446357	RpbHLH95	ATGAAAATGATGATGCAGCTAGACATGCTTCCTCAACTTTCTCTACCTCAAACCAACACG TTCGAATTGCCGGAAATCAAATTCTATGGCGAAAACGCCGCCGCCGCCAATCGAACCACA GAAAAAACACCTATCTTCCACAACCCATTTCTCACTTCGACGACATCCACAAATCCTCCC TCCTCCATGTCGTTCCTAAGCACCCCATTTCAAGAACCGATGACACCACCTTTATCAAGT ACGAGTTTCAGAACTGACTCAACCATTAGGTCACTCAGCCCGCCTACCATCACCAACCAA AAATATTTTGAAACACTATCTCAAACAATGGGCTCCAATTTCCGAAAAGCTCAGAAAAAT ATGCTCATTTGGCCTGAGGCCTCTGAAAACCTT…	MKMMMQLDMLPQLSLPQTNTFELPEIKFYGENAAAANRTTEKTPIFHNPFLTSTTSTNPP SSMSFLSTPFQEPMTPPLSSTSFRTDSTIRSLSPPTITNQKYFETLSQTMGSNFRKAQKN MLIWPEASENLVPLLIDPLHERNSIGSVREMIFRMAVMQPIQMDLESVKPVKRRNVKISR DPQSVAARHRREKISERIRMLQRLVPGGTKMDTACMLDEAIHYVKFLKKQVQSLEQVGVN VSFDGVGLIQKRAMLADVNYSSLVKALP
Chr12	29751651	29754175	RpbHLH96	ATGGCTTTAGAAACTTTGGATTTCCAACAAGACCCATTCAACTATGACCACAAAGATTTG TACACAAAAGGAGCCTCCTACGGCTATTGGGACTCTCTTCTTTCTAATGCAGATTCTTTT TTACCTGATGTTGATTTAACCGACAACGACGGTGTGGCCTCCGGAATATGTCCTTCTCCT GTTGGAGCTCCGGTGGCCGCACAAGGGAGGAGAAAGAGGCGGCGGACTAAAAGCTTAAAG AACAAGGAGGAAATGGAGAGCCAGAGGATGACTCACATTGCAGTCGAACGAAACCGCCGG AAGCTGATGAACGACTACCTGGCTGTGCTCCGGTCTCTGATGCCTCCTTCTTATGCTCAA AGGGGGGACCAAGCATCAATAGTAGGGGGTGCC…	MALETLDFQQDPFNYDHKDLYTKGASYGYWDSLLSNADSFLPDVDLTDNDGVASGICPSP VGAPVAAQGRRKRRRTKSLKNKEEMESQRMTHIAVERNRRKLMNDYLAVLRSLMPPSYAQ RGDQASIVGGAINFVKELEQLVQFLESHKQAKQKPYDSPLFANFFSFPQYSTRLTGHNGS VTGQDQYSTAEKGSTIADVEVALIESHANVKILSRKRPKQLLKMVAGFHSLGLPILHLNV TTVDQMVLHSLSVKVGDECQLNTVNEIATAIHEMMGKIQKEEGHF
Chr12	35866292	35869196	RpbHLH97	ATGGATAAAAGACAAAGGCCAGAGGTGGAAGTAAAAGATCCAAATGCTGCGAGAAAAGTT CAGAAGGCAGACCGTGAAAAATTGAGGAGGGATAGGTTAAATGAACATTTTATTGAGCTT GGAAATGCACTAGACCCCGATAGACCCAAGAATGACAAGGCAACGATCATCAATGACACT ATTCAAGTTCTGAAGGATTTGACTACTGAAGTTAATAGACTAAAAGCCGAGTGTGCAGCA CTTTCTGAAGAATCGCGTGAGCTGACACAGGAAAAGAATGAGCTGAGAGAAGAGAAAGCC ACTCTGAAATCTGATGTTGACAATCTCAATTTACAATATCAGCAGAGAATGAGAGTAATG TTTCCGTGGGGTACTATTGATCCTTCAGCTGTC…	MDKRQRPEVEVKDPNAARKVQKADREKLRRDRLNEHFIELGNALDPDRPKNDKATIINDT IQVLKDLTTEVNRLKAECAALSEESRELTQEKNELREEKATLKSDVDNLNLQYQQRMRVM FPWGTIDPSAVMAPPYSYPVPIPVPTGPIPMHPVLQPFPFFQSQNPGGVPTPCSTLIPYP GPPNHPMDQPSYQCASTSRDSSKQDSKSKTSDHCTGSIDDKSDDSNDVVTELELKMPGSK AQQEHSPGGTAGKQATRKEKSIADGNSSSRRYSSSPGFQDSISDSIEHRED
Chr13	2791470	2795351	RpbHLH98	ATGGACTCCGTCTTCCAACTTGATGATGGAGGCCGTGCCACCTTTCTCCAACACATGCTC CACTCTTTTGCCTCCACTTATATCTGCCTCTGGTCTTACTTACCCCAACCATCCAATTGT TTGATCTCCACGGACGGATTGTACATTGGAGAAAACAACCAACCCAGCTCCTCCTCTGGA ACTGGAACTGGAAGTCGTGCTCGGAGGTTATTCGATGAATATCGACAAGGGTTATTCGTT CTTGGAAATGATCACCGGGTTCCGGGGCTTGCCTTCCGGAACGGTGTTCCATACATGGAG CTCAAGCAATTGGACCTCCTAAGTCTCGCAACAATTGAACCACAGCTGCAATTCTATCAG ACTGCAATATTCATGGGGTGCAATACTGGAGAG…	MDSVFQLDDGGRATFLQHMLHSFASTYICLWSYLPQPSNCLISTDGLYIGENNQPSSSSG TGTGSRARRLFDEYRQGLFVLGNDHRVPGLAFRNGVPYMELKQLDLLSLATIEPQLQFYQ TAIFMGCNTGEIELGFSNDTQVNLEMEMRSWFPDDFSRQLAVPPIEVPPTDQPRTSSSSS SLRSLSMGSPEASPFLFNIPSITSSLLEPPIEPSSIGQVVRPLSSSTSPLHQAFIQFPSI QFPTPETTEAKTTEAGTSQKPSAFKGFRSSLGPSPMTIAAGVRKPNIQKRAITFFRSLSL MRIQGRAQGSRPMSSTQLHHMISERKRREKLNESFQALRSLLPPGTKKDKASVLASTADY LASLKAQVEELTKRSRDLEEKVQLLATKKDHDQ…
Chr13	3761814	3771833	RpbHLH99	ATGAAGCGAATCAAACCTAGGGATTTGAATCAGGAGATTCTCAACCTCATCATCGATGGG GTCAGTTCCGACGACGTGAGGTCCAATCTGAAAATGGCGGAACCAGTTTCGAACCAGAAG ATTCTCAACGACGACGAGACGGTTGACGGCGGCTTGATGGCCCCCTGCAAAAGAGGCGAG AGCGCCGACTCCGAGATCAGTTCTGACGTAAGTTCCGACGAAATATTTGTCAACAAGTAT GTGCCTCCTCCTCGTGCGTTTACCAATTCGAAGGAAAATAAGGACGAGGGCGGGAAGGAT CGAAAGCCCGATTACTTCCATGTTTCCACACCCCGCGGCCAAGGCACTGACAGCCACAGC TTAGCTGAAAGAGAAAGAGTGAGGAGGGAGAAA…	MKRIKPRDLNQEILNLIIDGVSSDDVRSNLKMAEPVSNQKILNDDETVDGGLMAPCKRGE SADSEISSDVSSDEIFVNKYVPPPRAFTNSKENKDEGGKDRKPDYFHVSTPRGQGTDSHS LAERERVRREKIGERMKYLQDLVPGCSKIAGKGERLDKIIKYIQSLQTRVKVRREKFRDR LKYLEDLVPGCNQIKGCVGRLNIIIDYIEYLQEKVECRSIELAAVNPSPDFNIDSFFAKE VFPASTSMEFDAPDNGAHLGRPYQSGPNSEKKDMREQLSEECLTKSVLSFNDTTKQKSLP DLRTLTPLGQCFADEKILNKNKKIFNGAERFDNLMPPFTREENEINDKAVKFCSRQGTGS WGSLKLVHPATLEELGPENKGIISDLLRFVMEK…
Chr13	6627427	6631899	RpbHLH100	ATGAACCTTGTGCAAAAACTGTTGGAGAGGCTAAGGGCCATTGTGAATTTCAAAAGCTGG GATTATTGTGTTCTTTGGCAATTGGCTGACGATCAAAGGTTTCTTGACTGGGTAGATTGT TGCTGTGCTGGATCTGAGAATATCCAAAATGTTGGGGAGGATCTTTTTCCTGTTTCCTCA GTTCCTCATTGCAGAGATGTCATGTTTCAGCATCCAATCGCAAAACCTTGTGAACTTCTT GCTGAATTGCCCTCCTCCATTCCCCTAGATACTGGGGTTTATGCACAAGCCTTAATGTCA AACCAAGCCCGTTGGTTGAACTTCTCGAACAACGCAGACTCAAAACCTTTGGAAGAAACA GTGGGGACTAGGGTGCTAATTCCGGTTCCAGTT…	MNLVQKLLERLRAIVNFKSWDYCVLWQLADDQRFLDWVDCCCAGSENIQNVGEDLFPVSS VPHCRDVMFQHPIAKPCELLAELPSSIPLDTGVYAQALMSNQARWLNFSNNADSKPLEET VGTRVLIPVPVGLVELFVAKQVPEDQEIVDCIASQCTMLLEQQSMIHSSSMDPNFSMNEN NQMDLNNNLFLSSPENSNLPYSVTADRMQLHSPMNSFQPFDHTSETRASSKAAFFDGFNS NGLQVVDSTGQPMTMESSSLVLNKETDKDSVKHEMGRSESISDDSDGNEDEDDAKWRRRT GKGPQSKNLVAERNRRKKLNDRLFALRSLVPKITKLDKASILSDAIEFVKELQKQVNDLQ HELEEQSDDEGIKNNGQSETLNVGLKCEHEETP…
Chr13	6638041	6645044	RpbHLH101	ATGCATTCTGGGTCAGTGGAATTTCCTTCAAACAGAGGGACTTGTGCTTTGGTTGAACGA TCTCGATATGTGGTGTCGTTACTGCATATGTTAGGTTATGAGATTAAAGAGGCTATCCAT CATTTGGCATTTTCCTGTGGTGCTGCATGCATTGAGGCGCTGGGGAAAGTGTTTCTTGAG TGGATGGATTGTTGTTGTGCTGGTTCTGAGAACATTCAAACTGGCGGAGAGGATCTTTTT ACTGTTTCCTCATCAGTTATTCATTGCAGAGATGTCATGTTTCAGCATCCAAGGACCAAA CCTTGTGATCTTCTTGCTGAATTCCCTCCCTCCATTCCCCTTGATTCTGGGATTTATGCA CAGGCCTTGATGTCAAACCAAGCCAGATGGTTG…	MHSGSVEFPSNRGTCALVERSRYVVSLLHMLGYEIKEAIHHLAFSCGAACIEALGKVFLE WMDCCCAGSENIQTGGEDLFTVSSSVIHCRDVMFQHPRTKPCDLLAEFPPSIPLDSGIYA QALMSNQARWLNFSANNSDSNPLEETVGTRVLIPVPIGLVELFVAKQVPEDPEIIDYISS QCTILLEQQSMINSSNMDPNFSMSENNQIDLTNNPFLPSLENSNLPYDITADRIQLNSPM NFAQPSFFDGSNCNGFLEMDSIAKPMTVGSSSCVNKETDKDSGRHDMGRSESISDCSDAN EDEDDAKYRRRTGKGPQSKNLQAERKRRKKLNDRLYTLRSLVPIITKLDRASILGDAIEF VKELLKQVSDLQLELEEQSGDDEGTENNGQSEI…
Chr13	7752957	7757821	RpbHLH102	ATGGATCAACTAAACGAAGATGTTTTTCGTCAATCCATACAAACCGTAAATCCACCCCCG GCAGAGTTTCGCCAGCCGCCCACTTTTTCCAGGCCGGAAGCAGAACTACAGGAGAGTGTT GCTGCAAGGAAATTTCAGAAGGCTGACCGTGAAAAATTGAGGAGGGATCGTCTAAATGAG CAATTTTTGGAGCTGGGGAAAGTGCTAGATGATTTTGGAGGGAAGATCATCAATGTCAGT GCATTCGTAATCAGGAAGTGTGTGGTATGTTCAATTCTGGTGACTAGCATACTACGGGCC ACCGGCTGTTGGCTGGATGGACATTTCCTTGACCTTGAAGAGGAAGATCCTGATAGGCCA AAAAATGATAAAGGATCCATTCTCTCCGATACT…	MDQLNEDVFRQSIQTVNPPPAEFRQPPTFSRPEAELQESVAARKFQKADREKLRRDRLNE QFLELGKVLDDFGGKIINVSAFVIRKCVVCSILVTSILRATGCWLDGHFLDLEEEDPDRP KNDKGSILSDTVQIVKDLTAQVNRLKAEYATLNEESRELTQEKNDLREEKASLKSDIENL NAQYQQRLRATFPWAAIDHSVVMHPPSYPLPVPLPMPIPPGAISMHPSLQPYPFFGNQNP TFVPYVTPNPVIEQPPTQYVSPAMHPSNRFNIPSKQDSRNNPSDCQGESKFEKSEASDDV TTDLELKTPGSTPDEDSSSGQRKSKKLLMKENSLADVSSSSGCSSSQSAQDSSSNSVAGG GKDKD
Chr13	12368042	12376102	RpbHLH103	ATGGAATATAAGGATTTCACGCCGAAGAACACAGAACATGTCTCCAGCTTCGATTCTCTG ATCTCTGTCTCGTGTACTGCACAAAACTTGTTGCTAGAGTGTACAAAAATTCACCGGAGG TCATGGAGCGACTGCACAGAATCTTTGAACTTGTGTGTTTTCCCTATTGGACGAAGTCTA GAAAACAGCCGGAACATGCTGGAACGCCCGAAACAAGCTGGAACAGCTGGAACAAAGCGG TTTTTTAGCCCGAACGGTTTGGGAGTGGATGATCCCGGCTTCGTTCCTATGTGGCAATTC AACTCTTTTGGTGAACTAAGCACAGCATCTGTGGCAGATTCATTTGAGGGGAATTTACAT CACCCTTTCACCCACCAAATGTTCGATGTTAAA…	MEYKDFTPKNTEHVSSFDSLISVSCTAQNLLLECTKIHRRSWSDCTESLNLCVFPIGRSL ENSRNMLERPKQAGTAGTKRFFSPNGLGVDDPGFVPMWQFNSFGELSTASVADSFEGNLH HPFTHQMFDVKPCPETPHTGASRPLKLQKTSSWDSSITDLGSNPPANSSPNLVSFSNSSN YANQFGILKPKEDIQDSFGNQNYVLKASQGAKRISTNTRFPSNQDHVMAERKRREKLSQR FIALSAIIPGLKKVDKASVLGDAIKYLKQLQEQVQTLEEQVRKQSTESVVLVRKYELYAD GENSSSGENSSGGPFDEPLPEIEARFCDKNVLIKIHCERTKGVVEKTVAEIEKLHLSIIN SSVMAFGASTLDITILAQMDVEFTMSMQDLVKN…
Chr13	18963927	18968187	RpbHLH104	ATGCCTCTGTCAGAGTTTTATGCAATGGCTAGAGGGAAGGTTGGATCTGTTCAACAGAAA ACAACCCGATATTCAACTGATCAATCTCCTCTACGCGATAATGAGTTTGTTGAACTAGTT TGGGATAATGGTCAGATTATGATGCAAGGCCAGTCAATTAGAAGAATCCCCATTCCAAAC AATTTTCAATCTCAAACTATGAAGCTTAGAGACAAAGATCCAGGGAATTTTACCAATTCC AAGACTGGAAAGTTTGGGACATTGGAATCTGGTTTCAACGATTTTGCAACAGCAACGCCA GCGGGGGATATGGGATTAAGCCAAGATGATGACACGGTACCTTGGTGGAGCTATCCCTTT TCTGATTCTCTACAACATGATTACTGTTCTGAA…	MPLSEFYAMARGKVGSVQQKTTRYSTDQSPLRDNEFVELVWDNGQIMMQGQSIRRIPIPN NFQSQTMKLRDKDPGNFTNSKTGKFGTLESGFNDFATATPAGDMGLSQDDDTVPWWSYPF SDSLQHDYCSELLPELSGVTVNDISAQNSFSSIDKRNSCNQTIRGTTSISGQNCFSLELV NGSNVSSSEVGKSSRSRSGQFFPWSFQESPAPIPSLRSGVSGVISNDTSNTKHDSCRDSI QAQLSAGDLSSIKIQKQDSGLPNSSSSFMNFSHFSRPAALVRANLQNVGAMGGENKGTAP SCSILAEPMLVDLSNGLRNEMGSYSQPNSVPPKVDAKPVVAKPLEEPHAVYQEDSDKNDK LPNQVLGASASEGMPDGEKTRDPLVACSSVGSG…
Chr13	40160963	40161451	RpbHLH105	ATGGACCATTTCTCTTACTATAATCAGAATAACACCCAGTCCAACTCCTCAAACTTTGCT TCAGTACCGGAAACCCACACCAGACAGAAGGTGGGAAGTGATAAAAATGGGAAGAAATCA AGGAAGGAATTGAAGCTCTCGACGGCCCCGCAGAGCGTGGCGGCCAGAGAGAGGCGGCAC CGGATCAGCGACCGGTTCAAGATTTTGCAGAGCTTGGTTCCGGGCGGGGCCAAGATGGAC ACGGTGGCGATGCTGGACGAGGCCATTCACTATGTCAAGTTTCTCAAGGCCCAAATTTGG CTTCACGAGAACATGTTCAGTATTATGGACGATTATTGTGTGGTTGATCCCTCCCTGCTG TTTTCTGGTCACGGGCAGAGTGATCTGTGCTGG…	MDHFSYYNQNNTQSNSSNFASVPETHTRQKVGSDKNGKKSRKELKLSTAPQSVAARERRH RISDRFKILQSLVPGGAKMDTVAMLDEAIHYVKFLKAQIWLHENMFSIMDDYCVVDPSLL FSGHGQSDLCWPENVVGGGVELSPPFRLPEVYFQGGEGMGFD
Chr143	39187	43180	RpbHLH106	ATGGCTAACAACCCCTCCGACGGCCCCACCGACGACTTCTTCGAACAAATCCTCGGATTC CCAGCCTACGCACCAACCGACGCCAACTTGGCGGGAAACAGTGGGACTCCGATGATGCTC CAGCTCAGCTCCGGCGACGGCTCTGCCCATCTCGGAGGCGGCGGAGGTGGTGGTGGTGGG TTCCACGGGAGTGTGTTTCCATTAGGGTTGAGTTTGGACCAGGGTAAGCAGGGTTTTCGT GAGGATGTTGGTGATGGCCGATCGTCGTCTTCCTCCATGAAAAACACTTTCTCAGGCCAG CCAATGACTAACACAGTTAATGCCATGGCACACCCACCTTCTATTCGTCCTAGGGTGCGG GCAAGACGAGGACAGGCTACAGATCCACACAGC…	MANNPSDGPTDDFFEQILGFPAYAPTDANLAGNSGTPMMLQLSSGDGSAHLGGGGGGGGG FHGSVFPLGLSLDQGKQGFREDVGDGRSSSSSMKNTFSGQPMTNTVNAMAHPPSIRPRVR ARRGQATDPHSIAERLRRERIAERIRALQDLVPSVNKTDRAAMLDEIVEYVKFLRLQVKV LSMSRLGGAGAVAPLVTDIPMSSLEQDAGESGRNQAAWEKWSNDGTEKQVAKLMEENVGA AMQFLQSKALCIMPISLASAIYHTQPPDATTVVKSESHPPS
Chr216	18330	22049	RpbHLH107	ATGGTTTCTCCGGAGAACACCAATTGGCTATTCGATTACGGATTGATGGAGGATATAGCT GTACCGGCTTCTGGGTTTAGCTGGCCCGTTCAACCCTTGGATGGTTCCTCTAACGTGGGT GTGGAAATCGACTCATTTGGTGAATCAGACAGTCTCAAGGAAACAGGCTCGAAGAAGAGG ACAAGACCTGAATCATGTGGTACATCAAGTTCCAAAGCTTGTAGGGAGAAGCTGCGGAGG GATAGGCTAAATGACAAGTTTATCGAATTGGGATCTATTCTCGAGCCTGGAAGGCCTCCC AAAACAGACAAGTCCGCTATCTTAGTTGATGCTCTTCAAATGGTCACACAGTTAAGGGGT GAAGCTCAAAAGTTGAAGGATTCCAATTCGAAT…	MVSPENTNWLFDYGLMEDIAVPASGFSWPVQPLDGSSNVGVEIDSFGESDSLKETGSKKR TRPESCGTSSSKACREKLRRDRLNDKFIELGSILEPGRPPKTDKSAILVDALQMVTQLRG EAQKLKDSNSNLQEKIKELKAEKNELRDEKQRLKAEKDKLEQQLKTMPTQPGFLPPHPGI PAAFAAQVGKNFMPVVSYPGVAMWQFMPPAAVDTSQDHVLRPPVA
Chr228	56468	59657	RpbHLH108	ATGTCAGCTTTTTCACACCAGCACCAGCCTTTCCACCTTGACTCCTCATTTTTCACTCCC ATTAAGATCATGTCTGGCCTTTTGGAAGAACCAAACACTCCCTTGTTCTCTCAATTTTTT TACCCACCTGAATCTGTTCACCAAATCCCTGTTCATCACTTTAGTACTAGCTGCCTTGAA AACAGCACAAAAGTTGATGCTGGCATTAATGATGATGATTCTTCATCAGTGGTGGATGGT AAGGCTGAAAGTGGTGAGCAAGTCACCCAGAAGTTGATTCCCATGGACAAGAAGAGGAAG AACAGAGATGGGTCTGCTCAATCCAAGGATGCAAGAGAAGTGAAGGGGAAGAAGCAAAAG AGATGCAATGGTGGGATGGAAGGTGATGAAGAA…	MSAFSHQHQPFHLDSSFFTPIKIMSGLLEEPNTPLFSQFFYPPESVHQIPVHHFSTSCLE NSTKVDAGINDDDSSSVVDGKAESGEQVTQKLIPMDKKRKNRDGSAQSKDAREVKGKKQK RCNGGMEGDEEKKTNKAGNKKKLNEEAPTGFIHVRARRGQATDSHSLAERVRREKISERM KLLQALVPGCDKVTGKALMLDEIINYVQSLQNQVEFLSMKLASVNPLFYDFGMDLDAFMV TPEIRLNGLVSPLMPKSNHHQAIAFSDTTTSAAAALTGPNNYSLVDTPTSSSLLFQQVQR PNILSQDNNEQQQLVFLPSIKYQAAAACPASSSTRGNSTVAKSRGKTPRGAWNANKSLYS LASMAMKISSNL
Chr235	62415	68711	RpbHLH109	ATGGGAGTTCTTGACAGAGCACTTGAGTGGCTACGGCCCTTTGTTGGGACTAAAATTTGG GACTACTGTGTGGTTTGGAAATTAGGAGACGACCCCTCAAGGTACATCGAATGGGTTGGC TGCTGCTGTGGTGGTGCTTATGGCGATTCTAATGGCATCAAAATCGAAGAGGAAAGACCA GAGGGAAAACCCCAGTTGCTAATTCCCCAATGCAGGGACACTCACATTCAGCATCCTGCT AATACCAAGGCTTGTTTGGCCCTCTCTCACTTTCCTCCATCCATTCCCTTGTATTCTGGG GTACATGGGGAGGCAGTGCTATTAACAGAACCAAAGTGGCTTAGCTGCACCAAGGACTCA GATTCAAATCAGTCGCATAAATCAAATGGAACG…	MGVLDRALEWLRPFVGTKIWDYCVVWKLGDDPSRYIEWVGCCCGGAYGDSNGIKIEEERP EGKPQLLIPQCRDTHIQHPANTKACLALSHFPPSIPLYSGVHGEAVLLTEPKWLSCTKDS DSNQSHKSNGTQVLIPVVGGLIELFSTKHLPRDQKIIAFIVSQYNNTMEQDSITAKSCSN MRFNVQSHDTLPGAHYPVNNLPAPFEAKKFFPRLPFLPPVSQLNLHPTLEGSSTGSNPSN EHSISFNSGSVHVSPNVSVNGTFGEDPTNDKSNKCRNLSPKEDHLVETDKLKSKQRMEKE QYHSKNLVTERNRRRRIKDGLFALRALVPKISKMDRAAIVGDAIEYIEELHKNVKELKAE LAETEEVERKKKNDELVIPKLITKKGTKTSTTT…
