# Supplementary material for: Identification and Expression Analysis of the bHLH Gene Family in Rhododendron × pulchrum Sweet with Different Flower Colors
Source: Plants (Basel). 2025 Jun 4;14(11):1713. doi: 10.3390/plants14111713 (PMC12157016; doi:10.3390/plants14111713)
Supplement: Supplementary file 1 [file plants-14-01713-s001.zip › Table S3. RpbHLH Gene Pair KaKs Ratio Analysis.xlsx]

## Sheet: Sheet1
Table S3. RpbHLH Gene Pair Ka/Ks Ratio Analysis
Sequence	Method	Ka	Ks	Ka/Ks
RpbHLH10-RpbHLH60	MA	0.486155	2.75958	0.17617
RpbHLH100-RpbHLH101	MA	0.168002	0.547942	0.306605
RpbHLH100-RpbHLH109	MA	0.639748	2.36044	0.271029
RpbHLH100-RpbHLH34	MA	0.6412	2.39414	0.267821
RpbHLH101-RpbHLH109	MA	0.648558	2.28953	0.283271
RpbHLH101-RpbHLH34	MA	0.63047	2.34457	0.268906
RpbHLH103-RpbHLH24	MA	0.511371	2.48051	0.206156
RpbHLH103-RpbHLH89	MA	0.235836	0.836488	0.281936
RpbHLH103-RpbHLH94	MA	0.522199	2.58736	0.201827
RpbHLH104-RpbHLH90	MA	0.21922	0.685587	0.319756
RpbHLH106-RpbHLH6	MA	0.289361	2.10758	0.137295
RpbHLH106-RpbHLH73	MA	0.245902	1.55762	0.157871
RpbHLH107-RpbHLH76	MA	0.105505	0.703377	0.149998
RpbHLH107-RpbHLH86	MA	0.00216042	0.0191282	0.112944
RpbHLH108-RpbHLH17	MA	0.0831269	0.107415	0.773885
RpbHLH108-RpbHLH37	MA	0.296943	0.78183	0.379805
RpbHLH109-RpbHLH34	MA	0.0215095	0.0570914	0.376756
RpbHLH12-RpbHLH68	MA	0.304341	1.11508	0.272933
RpbHLH13-RpbHLH67	MA	0.295247	0.980885	0.301001
RpbHLH16-RpbHLH27	MA	0.310757	2.58222	0.120345
RpbHLH17-RpbHLH37	MA	0.281469	0.755574	0.372524
RpbHLH2-RpbHLH64	MA	0.355728	1.7791	0.199948
RpbHLH20-RpbHLH26	MA	0.484773	1.70518	0.284294
RpbHLH20-RpbHLH32	MA	0.326588	1.60365	0.203653
RpbHLH20-RpbHLH52	MA	0.389047	2.33412	0.166679
RpbHLH22-RpbHLH51	MA	0.710118	2.19395	0.323672
RpbHLH22-RpbHLH87	MA	0.524336	2.7699	0.189298
RpbHLH22-RpbHLH99	MA	0.675739	2.21724	0.304766
RpbHLH23-RpbHLH78	MA	0.551245	2.18128	0.252716
RpbHLH24-RpbHLH89	MA	0.519996	2.55767	0.203309
RpbHLH24-RpbHLH94	MA	0.306358	1.37042	0.223551
RpbHLH26-RpbHLH32	MA	0.467306	2.25337	0.207381
RpbHLH26-RpbHLH52	MA	0.528	2.0708	0.254973
RpbHLH29-RpbHLH56	MA	0.426085	3.18341	0.133845
RpbHLH29-RpbHLH96	MA	0.270658	1.22427	0.221077
RpbHLH32-RpbHLH52	MA	0.240322	0.742703	0.323578
RpbHLH33-RpbHLH50	MA	0.194001	1.11753	0.173597
RpbHLH36-RpbHLH63	MA	0.5656	2.45259	0.230613
RpbHLH41-RpbHLH98	MA	0.309221	0.926612	0.333712
RpbHLH42-RpbHLH43	MA	0.255435	0.763157	0.334708
RpbHLH42-RpbHLH44	MA	0.565831	2.46101	0.229918
RpbHLH42-RpbHLH53	MA	0.490457	2.76092	0.177643
RpbHLH43-RpbHLH44	MA	0.194278	0.310474	0.625748
RpbHLH43-RpbHLH53	MA	0.486159	1.30388	0.372856
RpbHLH44-RpbHLH53	MA	0.439761	1.26029	0.348937
RpbHLH47-RpbHLH61	MA	0.398822	2.47558	0.161103
RpbHLH47-RpbHLH8	MA	0.449779	3.28417	0.136953
RpbHLH51-RpbHLH87	MA	0.627281	2.26158	0.277365
RpbHLH51-RpbHLH99	MA	0.641647	2.60989	0.245852
RpbHLH56-RpbHLH96	MA	0.382008	3.30394	0.115622
RpbHLH57-RpbHLH91	MA	0.219583	0.947054	0.231859
RpbHLH6-RpbHLH73	MA	0.165594	0.812301	0.203858
RpbHLH61-RpbHLH8	MA	0.312749	0.992521	0.315106
RpbHLH62-RpbHLH9	MA	0.318932	1.5509	0.205643
RpbHLH69-RpbHLH84	MA	0.267189	0.71263	0.374933
RpbHLH70-RpbHLH83	MA	0.385096	1.22993	0.313104
RpbHLH76-RpbHLH86	MA	0.102434	0.698275	0.146696
RpbHLH87-RpbHLH99	MA	0.695846	0.914099	0.761237
RpbHLH89-RpbHLH94	MA	0.527897	2.5687	0.205511
