# Supplementary material for: Identification and Expression Analysis of the bHLH Gene Family in Rhododendron × pulchrum Sweet with Different Flower Colors
Source: Plants (Basel). 2025 Jun 4;14(11):1713. doi: 10.3390/plants14111713 (PMC12157016; doi:10.3390/plants14111713)
Supplement: Supplementary file 1 [file plants-14-01713-s001.zip › Table S4. Prediction of Cis-Acting Elements of RpbHLH Promoter Region.xlsx]

## Sheet: Table S4 cis-element data
Table S4. Prediction of Cis-Acting Elements of RpbHLH Promoter Region
ABA_Response		Anaerobic_Induction		Antioxidant_Response		Auxin_Response		Dehydration_Response		Drought_Response		Endosperm_Specific		Ethylene_Response		GA_Response		Heat_Response		Light_Response		Low_Temperature_Response		MeJA_Response		Meristem_Specific		SA_Response		Seed_Specific		Stress_Response		Sucrose_Response		Sulfur_Response		Wound_Response
num	geneID	num	geneID	num	geneID	num	geneID	num	geneID	num	geneID	num	geneID	num	geneID	num	geneID	num	geneID	num	geneID	num	geneID	num	geneID	num	geneID	num	geneID	num	geneID	num	geneID	num	geneID	num	geneID	num	geneID
35	RpbHLH87	8	RpbHLH23	1	RpbHLH74	4	RpbHLH94	4	RpbHLH80	3	RpbHLH8	2	RpbHLH44	8	RpbHLH93	8	RpbHLH97	4	RpbHLH89	29	RpbHLH30	8	RpbHLH43	12	RpbHLH66	6	RpbHLH80	1	RpbHLH93	4	RpbHLH24	10	RpbHLH32	2	RpbHLH82	8	RpbHLH37	8	RpbHLH106
25	RpbHLH92	6	RpbHLH18	1	RpbHLH64	4	RpbHLH67	4	RpbHLH43	3	RpbHLH79	1	RpbHLH85	6	RpbHLH85	7	RpbHLH38	2	RpbHLH55	21	RpbHLH8	7	RpbHLH97	12	RpbHLH58	5	RpbHLH102	1	RpbHLH59	2	RpbHLH89	10	RpbHLH12	2	RpbHLH43	7	RpbHLH68	6	RpbHLH92
24	RpbHLH75	5	RpbHLH90	1	RpbHLH61	3	RpbHLH66	4	RpbHLH102	3	RpbHLH66	1	RpbHLH82	6	RpbHLH73	7	RpbHLH15	2	RpbHLH29	19	RpbHLH71	7	RpbHLH80	12	RpbHLH44	4	RpbHLH3	1	RpbHLH20	2	RpbHLH77	8	RpbHLH87	2	RpbHLH13	7	RpbHLH22	6	RpbHLH22
23	RpbHLH47	5	RpbHLH73	1	RpbHLH56	3	RpbHLH60	3	RpbHLH75	3	RpbHLH65	1	RpbHLH73	5	RpbHLH99	6	RpbHLH62	2	RpbHLH22	19	RpbHLH22	7	RpbHLH75	12	RpbHLH40	4	RpbHLH103			2	RpbHLH74	8	RpbHLH4	2	RpbHLH1	6	RpbHLH70	5	RpbHLH6
18	RpbHLH7	5	RpbHLH4	1	RpbHLH31	3	RpbHLH57	3	RpbHLH72	3	RpbHLH36	1	RpbHLH59	5	RpbHLH55	6	RpbHLH26	2	RpbHLH108	17	RpbHLH72	7	RpbHLH31	10	RpbHLH76	3	RpbHLH97			2	RpbHLH72	8	RpbHLH108	1	RpbHLH88	6	RpbHLH62	5	RpbHLH54
18	RpbHLH103	4	RpbHLH93	1	RpbHLH25	3	RpbHLH4	3	RpbHLH66	3	RpbHLH101	1	RpbHLH55	5	RpbHLH40	5	RpbHLH98			17	RpbHLH14	6	RpbHLH91	10	RpbHLH61	3	RpbHLH96			2	RpbHLH7	7	RpbHLH98	1	RpbHLH87	6	RpbHLH39	5	RpbHLH14
14	RpbHLH67	4	RpbHLH9	1	RpbHLH106	3	RpbHLH100	3	RpbHLH47	2	RpbHLH98	1	RpbHLH47	4	RpbHLH95	5	RpbHLH88			16	RpbHLH74	6	RpbHLH85	10	RpbHLH4	3	RpbHLH91			2	RpbHLH63	7	RpbHLH79	1	RpbHLH71	6	RpbHLH3	5	RpbHLH102
13	RpbHLH89	4	RpbHLH83			2	RpbHLH98	2	RpbHLH99	2	RpbHLH95	1	RpbHLH46	4	RpbHLH88	5	RpbHLH65			16	RpbHLH69	6	RpbHLH73	8	RpbHLH89	3	RpbHLH78			2	RpbHLH50	7	RpbHLH66	1	RpbHLH65	6	RpbHLH108	4	RpbHLH99
13	RpbHLH76	4	RpbHLH82			2	RpbHLH97	2	RpbHLH94	2	RpbHLH84	1	RpbHLH43	4	RpbHLH83	5	RpbHLH63			16	RpbHLH52	6	RpbHLH66	8	RpbHLH85	3	RpbHLH74			2	RpbHLH30	7	RpbHLH44	1	RpbHLH64	5	RpbHLH9	4	RpbHLH84
13	RpbHLH56	4	RpbHLH81			2	RpbHLH96	2	RpbHLH91	2	RpbHLH51	1	RpbHLH42	4	RpbHLH8	5	RpbHLH43			16	RpbHLH50	6	RpbHLH106	8	RpbHLH82	3	RpbHLH60			2	RpbHLH22	7	RpbHLH37	1	RpbHLH59	5	RpbHLH87	4	RpbHLH76
13	RpbHLH52	4	RpbHLH56			2	RpbHLH87	2	RpbHLH84	2	RpbHLH49	1	RpbHLH22	4	RpbHLH79	5	RpbHLH32			16	RpbHLH103	6	RpbHLH10	8	RpbHLH74	3	RpbHLH43			2	RpbHLH17	7	RpbHLH20	1	RpbHLH56	5	RpbHLH51	4	RpbHLH74
13	RpbHLH22	4	RpbHLH41			2	RpbHLH81	2	RpbHLH76	2	RpbHLH47	1	RpbHLH107	4	RpbHLH37	5	RpbHLH2			15	RpbHLH88	5	RpbHLH99	8	RpbHLH7	3	RpbHLH2			2	RpbHLH108	7	RpbHLH18	1	RpbHLH53	5	RpbHLH40	4	RpbHLH73
13	RpbHLH11	4	RpbHLH36			2	RpbHLH65	2	RpbHLH71	2	RpbHLH44	1	RpbHLH105	4	RpbHLH17	5	RpbHLH13			15	RpbHLH58	5	RpbHLH84	8	RpbHLH31	3	RpbHLH14			2	RpbHLH100	7	RpbHLH106	1	RpbHLH51	4	RpbHLH96	4	RpbHLH35
12	RpbHLH61	4	RpbHLH30			2	RpbHLH5	2	RpbHLH7	2	RpbHLH43	1	RpbHLH101	4	RpbHLH15	5	RpbHLH11			15	RpbHLH55	5	RpbHLH108	8	RpbHLH106	2	RpbHLH93					6	RpbHLH75	1	RpbHLH44	4	RpbHLH92	4	RpbHLH25
12	RpbHLH14	4	RpbHLH29			2	RpbHLH44	2	RpbHLH46	2	RpbHLH41			4	RpbHLH108	5	RpbHLH10			15	RpbHLH27	5	RpbHLH103	6	RpbHLH96	2	RpbHLH8					6	RpbHLH68	1	RpbHLH42	4	RpbHLH81	4	RpbHLH11
11	RpbHLH84	4	RpbHLH25			2	RpbHLH42	2	RpbHLH44	2	RpbHLH4			4	RpbHLH106	4	RpbHLH9			15	RpbHLH13	4	RpbHLH89	6	RpbHLH9	2	RpbHLH77					6	RpbHLH63	1	RpbHLH33	4	RpbHLH80	4	RpbHLH103
10	RpbHLH70	4	RpbHLH24			2	RpbHLH37	2	RpbHLH108	2	RpbHLH23			3	RpbHLH98	4	RpbHLH79			15	RpbHLH107	4	RpbHLH88	6	RpbHLH78	2	RpbHLH72					6	RpbHLH27	1	RpbHLH29	4	RpbHLH79	3	RpbHLH96
10	RpbHLH57	4	RpbHLH15			2	RpbHLH36	2	RpbHLH104	2	RpbHLH21			3	RpbHLH87	4	RpbHLH69			14	RpbHLH7	4	RpbHLH72	6	RpbHLH70	2	RpbHLH68					5	RpbHLH96	1	RpbHLH28	4	RpbHLH72	3	RpbHLH9
10	RpbHLH39	4	RpbHLH108			2	RpbHLH35	2	RpbHLH103	2	RpbHLH20			3	RpbHLH70	4	RpbHLH57			14	RpbHLH61	4	RpbHLH47	6	RpbHLH42	2	RpbHLH67					5	RpbHLH84	1	RpbHLH25	4	RpbHLH7	3	RpbHLH88
10	RpbHLH31	4	RpbHLH100			2	RpbHLH29	2	RpbHLH10	2	RpbHLH14			3	RpbHLH68	4	RpbHLH51			14	RpbHLH48	4	RpbHLH27	6	RpbHLH37	2	RpbHLH65					5	RpbHLH72	1	RpbHLH16	4	RpbHLH63	3	RpbHLH85
10	RpbHLH102	4	RpbHLH10			2	RpbHLH27	1	RpbHLH97	2	RpbHLH11			3	RpbHLH64	4	RpbHLH40			14	RpbHLH41	4	RpbHLH22	6	RpbHLH26	2	RpbHLH50					5	RpbHLH64	1	RpbHLH15	4	RpbHLH60	3	RpbHLH77
9	RpbHLH97	3	RpbHLH97			2	RpbHLH20	1	RpbHLH92	2	RpbHLH104			3	RpbHLH6	4	RpbHLH3			14	RpbHLH16	4	RpbHLH19	6	RpbHLH24	2	RpbHLH47					5	RpbHLH54			4	RpbHLH56	3	RpbHLH72
9	RpbHLH86	3	RpbHLH76			2	RpbHLH109	1	RpbHLH90	2	RpbHLH100			3	RpbHLH59	4	RpbHLH29			13	RpbHLH97	4	RpbHLH18	4	RpbHLH99	2	RpbHLH40					5	RpbHLH51			4	RpbHLH54	3	RpbHLH71
9	RpbHLH83	3	RpbHLH70			1	RpbHLH99	1	RpbHLH85	1	RpbHLH99			3	RpbHLH48	4	RpbHLH21			13	RpbHLH77	4	RpbHLH14	4	RpbHLH97	2	RpbHLH26					5	RpbHLH50			4	RpbHLH46	3	RpbHLH68
9	RpbHLH72	3	RpbHLH66			1	RpbHLH95	1	RpbHLH68	1	RpbHLH96			3	RpbHLH43	4	RpbHLH17			13	RpbHLH59	4	RpbHLH102	4	RpbHLH95	2	RpbHLH23					5	RpbHLH30			4	RpbHLH36	3	RpbHLH66
9	RpbHLH71	3	RpbHLH65			1	RpbHLH91	1	RpbHLH65	1	RpbHLH93			3	RpbHLH41	4	RpbHLH14			13	RpbHLH57	3	RpbHLH94	4	RpbHLH94	2	RpbHLH17					5	RpbHLH28			4	RpbHLH35	3	RpbHLH63
9	RpbHLH59	3	RpbHLH64			1	RpbHLH90	1	RpbHLH61	1	RpbHLH92			3	RpbHLH36	4	RpbHLH12			13	RpbHLH49	3	RpbHLH93	4	RpbHLH92	2	RpbHLH13					5	RpbHLH21			4	RpbHLH32	3	RpbHLH59
9	RpbHLH58	3	RpbHLH49			1	RpbHLH82	1	RpbHLH59	1	RpbHLH89			3	RpbHLH27	4	RpbHLH108			12	RpbHLH94	3	RpbHLH82	4	RpbHLH73	2	RpbHLH106					5	RpbHLH17			4	RpbHLH27	3	RpbHLH57
9	RpbHLH30	3	RpbHLH48			1	RpbHLH8	1	RpbHLH58	1	RpbHLH88			3	RpbHLH22	4	RpbHLH102			12	RpbHLH89	3	RpbHLH8	4	RpbHLH72	2	RpbHLH10					5	RpbHLH105			4	RpbHLH26	3	RpbHLH53
9	RpbHLH21	3	RpbHLH46			1	RpbHLH78	1	RpbHLH57	1	RpbHLH86			3	RpbHLH21	3	RpbHLH99			12	RpbHLH84	3	RpbHLH76	4	RpbHLH63	1	RpbHLH95					4	RpbHLH94			4	RpbHLH12	3	RpbHLH49
9	RpbHLH19	3	RpbHLH31			1	RpbHLH76	1	RpbHLH53	1	RpbHLH81			3	RpbHLH18	3	RpbHLH93			12	RpbHLH83	3	RpbHLH71	4	RpbHLH54	1	RpbHLH94					4	RpbHLH92			3	RpbHLH98	3	RpbHLH48
9	RpbHLH10	3	RpbHLH3			1	RpbHLH75	1	RpbHLH38	1	RpbHLH72			3	RpbHLH16	3	RpbHLH89			12	RpbHLH109	3	RpbHLH7	4	RpbHLH5	1	RpbHLH92					4	RpbHLH9			3	RpbHLH97	3	RpbHLH41
8	RpbHLH96	3	RpbHLH22			1	RpbHLH64	1	RpbHLH32	1	RpbHLH70			3	RpbHLH102	3	RpbHLH86			12	RpbHLH1	3	RpbHLH59	4	RpbHLH49	1	RpbHLH88					4	RpbHLH88			3	RpbHLH95	3	RpbHLH37
8	RpbHLH80	3	RpbHLH2			1	RpbHLH63	1	RpbHLH31	1	RpbHLH69			2	RpbHLH94	3	RpbHLH82			11	RpbHLH98	3	RpbHLH57	4	RpbHLH47	1	RpbHLH87					4	RpbHLH85			3	RpbHLH93	3	RpbHLH36
8	RpbHLH78	3	RpbHLH17			1	RpbHLH62	1	RpbHLH29	1	RpbHLH68			2	RpbHLH9	3	RpbHLH81			11	RpbHLH96	3	RpbHLH51	4	RpbHLH46	1	RpbHLH85					4	RpbHLH77			3	RpbHLH89	3	RpbHLH30
8	RpbHLH41	3	RpbHLH105			1	RpbHLH61	1	RpbHLH28	1	RpbHLH67			2	RpbHLH86	3	RpbHLH77			11	RpbHLH95	3	RpbHLH50	4	RpbHLH45	1	RpbHLH83					4	RpbHLH57			3	RpbHLH86	3	RpbHLH28
8	RpbHLH35	3	RpbHLH104			1	RpbHLH54	1	RpbHLH25	1	RpbHLH64			2	RpbHLH78	3	RpbHLH76			11	RpbHLH86	3	RpbHLH46	4	RpbHLH38	1	RpbHLH82					4	RpbHLH55			3	RpbHLH85	3	RpbHLH24
8	RpbHLH28	3	RpbHLH1			1	RpbHLH53	1	RpbHLH20	1	RpbHLH62			2	RpbHLH74	3	RpbHLH71			11	RpbHLH56	3	RpbHLH44	4	RpbHLH35	1	RpbHLH81					4	RpbHLH53			3	RpbHLH82	3	RpbHLH2
8	RpbHLH23	2	RpbHLH99			1	RpbHLH52	1	RpbHLH17	1	RpbHLH59			2	RpbHLH72	3	RpbHLH66			11	RpbHLH46	3	RpbHLH37	4	RpbHLH32	1	RpbHLH76					4	RpbHLH43			3	RpbHLH77	3	RpbHLH19
8	RpbHLH2	2	RpbHLH96			1	RpbHLH43	1	RpbHLH15	1	RpbHLH57			2	RpbHLH7	3	RpbHLH6			11	RpbHLH104	3	RpbHLH36	4	RpbHLH28	1	RpbHLH75					4	RpbHLH33			3	RpbHLH74	3	RpbHLH109
8	RpbHLH13	2	RpbHLH95			1	RpbHLH41	1	RpbHLH14	1	RpbHLH56			2	RpbHLH67	3	RpbHLH59			10	RpbHLH90	3	RpbHLH30	4	RpbHLH25	1	RpbHLH73					4	RpbHLH29			3	RpbHLH73	3	RpbHLH105
7	RpbHLH94	2	RpbHLH89			1	RpbHLH38	1	RpbHLH11	1	RpbHLH54			2	RpbHLH60	3	RpbHLH55			10	RpbHLH79	3	RpbHLH28	4	RpbHLH17	1	RpbHLH7					4	RpbHLH2			3	RpbHLH66	3	RpbHLH100
7	RpbHLH90	2	RpbHLH87			1	RpbHLH34	1	RpbHLH106	1	RpbHLH53			2	RpbHLH54	3	RpbHLH53			10	RpbHLH3	3	RpbHLH25	4	RpbHLH16	1	RpbHLH69					4	RpbHLH11			3	RpbHLH65	3	RpbHLH1
7	RpbHLH64	2	RpbHLH85			1	RpbHLH32	1	RpbHLH1	1	RpbHLH50			2	RpbHLH47	3	RpbHLH52			10	RpbHLH12	3	RpbHLH17	4	RpbHLH12	1	RpbHLH63					4	RpbHLH109			3	RpbHLH61	2	RpbHLH95
7	RpbHLH5	2	RpbHLH84			1	RpbHLH3			1	RpbHLH5			2	RpbHLH46	3	RpbHLH48			9	RpbHLH99	3	RpbHLH13	4	RpbHLH108	1	RpbHLH61					4	RpbHLH10			3	RpbHLH58	2	RpbHLH93
7	RpbHLH34	2	RpbHLH78			1	RpbHLH23			1	RpbHLH42			2	RpbHLH42	3	RpbHLH46			9	RpbHLH92	3	RpbHLH11	4	RpbHLH101	1	RpbHLH6					4	RpbHLH1			3	RpbHLH49	2	RpbHLH91
7	RpbHLH29	2	RpbHLH75			1	RpbHLH21			1	RpbHLH39			2	RpbHLH34	3	RpbHLH37			9	RpbHLH9	2	RpbHLH95	2	RpbHLH98	1	RpbHLH59					3	RpbHLH95			3	RpbHLH44	2	RpbHLH90
7	RpbHLH108	2	RpbHLH74			1	RpbHLH2			1	RpbHLH35			2	RpbHLH33	3	RpbHLH35			9	RpbHLH81	2	RpbHLH92	2	RpbHLH91	1	RpbHLH54					3	RpbHLH81			3	RpbHLH34	2	RpbHLH87
6	RpbHLH8	2	RpbHLH71			1	RpbHLH19			1	RpbHLH31			2	RpbHLH32	3	RpbHLH34			9	RpbHLH63	2	RpbHLH87	2	RpbHLH87	1	RpbHLH53					3	RpbHLH80			3	RpbHLH31	2	RpbHLH8
6	RpbHLH66	2	RpbHLH7			1	RpbHLH16			1	RpbHLH3			2	RpbHLH29	3	RpbHLH33			9	RpbHLH60	2	RpbHLH78	2	RpbHLH86	1	RpbHLH5					3	RpbHLH74			3	RpbHLH29	2	RpbHLH79
6	RpbHLH62	2	RpbHLH69			1	RpbHLH15			1	RpbHLH29			2	RpbHLH26	3	RpbHLH31			9	RpbHLH20	2	RpbHLH74	2	RpbHLH84	1	RpbHLH49					3	RpbHLH73			3	RpbHLH28	2	RpbHLH75
6	RpbHLH55	2	RpbHLH67			1	RpbHLH13			1	RpbHLH28			2	RpbHLH25	3	RpbHLH30			9	RpbHLH2	2	RpbHLH65	2	RpbHLH80	1	RpbHLH48					3	RpbHLH67			3	RpbHLH21	2	RpbHLH7
6	RpbHLH50	2	RpbHLH63			1	RpbHLH106			1	RpbHLH27			2	RpbHLH19	3	RpbHLH23			9	RpbHLH105	2	RpbHLH61	2	RpbHLH8	1	RpbHLH45					3	RpbHLH65			3	RpbHLH20	2	RpbHLH67
6	RpbHLH36	2	RpbHLH6			1	RpbHLH105			1	RpbHLH26			2	RpbHLH11	3	RpbHLH20			8	RpbHLH78	2	RpbHLH60	2	RpbHLH75	1	RpbHLH44					3	RpbHLH61			3	RpbHLH19	2	RpbHLH65
6	RpbHLH27	2	RpbHLH55			1	RpbHLH101			1	RpbHLH25			2	RpbHLH103	3	RpbHLH107			8	RpbHLH67	2	RpbHLH6	2	RpbHLH71	1	RpbHLH41					3	RpbHLH56			3	RpbHLH14	2	RpbHLH64
6	RpbHLH26	2	RpbHLH54			1	RpbHLH10			1	RpbHLH2			2	RpbHLH101	3	RpbHLH106			8	RpbHLH62	2	RpbHLH58	2	RpbHLH68	1	RpbHLH39					3	RpbHLH46			3	RpbHLH11	2	RpbHLH60
6	RpbHLH25	2	RpbHLH44			1	RpbHLH1			1	RpbHLH18			2	RpbHLH100	3	RpbHLH105			8	RpbHLH6	2	RpbHLH53	2	RpbHLH65	1	RpbHLH38					3	RpbHLH45			3	RpbHLH106	2	RpbHLH58
6	RpbHLH17	2	RpbHLH38							1	RpbHLH15			2	RpbHLH10	3	RpbHLH103			8	RpbHLH45	2	RpbHLH52	2	RpbHLH57	1	RpbHLH36					3	RpbHLH40			3	RpbHLH103	2	RpbHLH5
5	RpbHLH91	2	RpbHLH37							1	RpbHLH105			2	RpbHLH1	2	RpbHLH94			8	RpbHLH39	2	RpbHLH42	2	RpbHLH55	1	RpbHLH35					3	RpbHLH36			3	RpbHLH100	2	RpbHLH47
5	RpbHLH88	2	RpbHLH33							1	RpbHLH103			1	RpbHLH92	2	RpbHLH90			8	RpbHLH35	2	RpbHLH41	2	RpbHLH53	1	RpbHLH32					3	RpbHLH26			2	RpbHLH94	2	RpbHLH45
5	RpbHLH82	2	RpbHLH32											1	RpbHLH91	2	RpbHLH84			8	RpbHLH29	2	RpbHLH32	2	RpbHLH52	1	RpbHLH29					3	RpbHLH14			2	RpbHLH91	2	RpbHLH43
5	RpbHLH69	2	RpbHLH20											1	RpbHLH89	2	RpbHLH80			8	RpbHLH28	2	RpbHLH20	2	RpbHLH51	1	RpbHLH27					3	RpbHLH101			2	RpbHLH90	2	RpbHLH4
5	RpbHLH49	2	RpbHLH19											1	RpbHLH81	2	RpbHLH8			8	RpbHLH108	2	RpbHLH2	2	RpbHLH50	1	RpbHLH20					2	RpbHLH99			2	RpbHLH8	2	RpbHLH39
5	RpbHLH44	2	RpbHLH16											1	RpbHLH80	2	RpbHLH72			8	RpbHLH102	2	RpbHLH15	2	RpbHLH48	1	RpbHLH19					2	RpbHLH91			2	RpbHLH6	2	RpbHLH38
5	RpbHLH43	2	RpbHLH14											1	RpbHLH77	2	RpbHLH7			8	RpbHLH10	2	RpbHLH105	2	RpbHLH36	1	RpbHLH16					2	RpbHLH90			2	RpbHLH57	2	RpbHLH33
5	RpbHLH12	2	RpbHLH101											1	RpbHLH76	2	RpbHLH68			7	RpbHLH91	2	RpbHLH104	2	RpbHLH33	1	RpbHLH15					2	RpbHLH89			2	RpbHLH55	2	RpbHLH31
5	RpbHLH107	1	RpbHLH98											1	RpbHLH75	2	RpbHLH67			7	RpbHLH87	1	RpbHLH96	2	RpbHLH3	1	RpbHLH12					2	RpbHLH86			2	RpbHLH52	2	RpbHLH3
4	RpbHLH85	1	RpbHLH92											1	RpbHLH69	2	RpbHLH56			7	RpbHLH82	1	RpbHLH90	2	RpbHLH27	1	RpbHLH109					2	RpbHLH82			2	RpbHLH5	2	RpbHLH29
4	RpbHLH81	1	RpbHLH88											1	RpbHLH66	2	RpbHLH50			7	RpbHLH76	1	RpbHLH86	2	RpbHLH23	1	RpbHLH105					2	RpbHLH8			2	RpbHLH47	2	RpbHLH27
4	RpbHLH73	1	RpbHLH86											1	RpbHLH65	2	RpbHLH45			7	RpbHLH73	1	RpbHLH83	2	RpbHLH21	1	RpbHLH104					2	RpbHLH78			2	RpbHLH42	2	RpbHLH12
4	RpbHLH65	1	RpbHLH80											1	RpbHLH61	2	RpbHLH44			7	RpbHLH70	1	RpbHLH81	2	RpbHLH2	1	RpbHLH101					2	RpbHLH71			2	RpbHLH4	2	RpbHLH104
4	RpbHLH63	1	RpbHLH8											1	RpbHLH53	2	RpbHLH42			7	RpbHLH65	1	RpbHLH79	2	RpbHLH13	1	RpbHLH1					2	RpbHLH70			2	RpbHLH30	1	RpbHLH98
4	RpbHLH53	1	RpbHLH79											1	RpbHLH52	2	RpbHLH39			7	RpbHLH53	1	RpbHLH70	2	RpbHLH11							2	RpbHLH7			2	RpbHLH25	1	RpbHLH97
4	RpbHLH46	1	RpbHLH77											1	RpbHLH51	2	RpbHLH36			7	RpbHLH5	1	RpbHLH69	2	RpbHLH107							2	RpbHLH69			2	RpbHLH24	1	RpbHLH94
4	RpbHLH4	1	RpbHLH72											1	RpbHLH50	2	RpbHLH27			7	RpbHLH43	1	RpbHLH68	2	RpbHLH105							2	RpbHLH60			2	RpbHLH2	1	RpbHLH89
4	RpbHLH32	1	RpbHLH62											1	RpbHLH5	2	RpbHLH16			7	RpbHLH37	1	RpbHLH67	2	RpbHLH102							2	RpbHLH6			2	RpbHLH17	1	RpbHLH86
4	RpbHLH24	1	RpbHLH60											1	RpbHLH45	2	RpbHLH100			7	RpbHLH32	1	RpbHLH64	2	RpbHLH10							2	RpbHLH59			2	RpbHLH16	1	RpbHLH83
4	RpbHLH16	1	RpbHLH59											1	RpbHLH4	1	RpbHLH96			7	RpbHLH31	1	RpbHLH63									2	RpbHLH47			2	RpbHLH15	1	RpbHLH82
4	RpbHLH15	1	RpbHLH57											1	RpbHLH39	1	RpbHLH95			7	RpbHLH17	1	RpbHLH56									2	RpbHLH41			2	RpbHLH109	1	RpbHLH81
4	RpbHLH109	1	RpbHLH53											1	RpbHLH38	1	RpbHLH92			7	RpbHLH11	1	RpbHLH55									2	RpbHLH34			2	RpbHLH107	1	RpbHLH80
4	RpbHLH100	1	RpbHLH52											1	RpbHLH35	1	RpbHLH91			7	RpbHLH100	1	RpbHLH49									2	RpbHLH24			2	RpbHLH105	1	RpbHLH69
3	RpbHLH9	1	RpbHLH50											1	RpbHLH31	1	RpbHLH87			6	RpbHLH75	1	RpbHLH38									2	RpbHLH22			2	RpbHLH102	1	RpbHLH61
3	RpbHLH79	1	RpbHLH5											1	RpbHLH30	1	RpbHLH85			6	RpbHLH47	1	RpbHLH35									2	RpbHLH19			1	RpbHLH99	1	RpbHLH56
3	RpbHLH38	1	RpbHLH47											1	RpbHLH24	1	RpbHLH83			6	RpbHLH44	1	RpbHLH33									2	RpbHLH15			1	RpbHLH84	1	RpbHLH51
3	RpbHLH20	1	RpbHLH43											1	RpbHLH23	1	RpbHLH74			6	RpbHLH36	1	RpbHLH3									2	RpbHLH107			1	RpbHLH83	1	RpbHLH46
3	RpbHLH106	1	RpbHLH40											1	RpbHLH2	1	RpbHLH73			6	RpbHLH34	1	RpbHLH29									2	RpbHLH100			1	RpbHLH78	1	RpbHLH40
3	RpbHLH105	1	RpbHLH39											1	RpbHLH14	1	RpbHLH64			6	RpbHLH26	1	RpbHLH26									1	RpbHLH97			1	RpbHLH76	1	RpbHLH34
2	RpbHLH99	1	RpbHLH35											1	RpbHLH12	1	RpbHLH61			6	RpbHLH23	1	RpbHLH24									1	RpbHLH62			1	RpbHLH71	1	RpbHLH32
2	RpbHLH95	1	RpbHLH34											1	RpbHLH109	1	RpbHLH60			6	RpbHLH15	1	RpbHLH21									1	RpbHLH5			1	RpbHLH69	1	RpbHLH26
2	RpbHLH77	1	RpbHLH28											1	RpbHLH107	1	RpbHLH58			6	RpbHLH106	1	RpbHLH12									1	RpbHLH48			1	RpbHLH67	1	RpbHLH21
2	RpbHLH74	1	RpbHLH27											1	RpbHLH105	1	RpbHLH5			6	RpbHLH101	1	RpbHLH109									1	RpbHLH42			1	RpbHLH64	1	RpbHLH17
2	RpbHLH45	1	RpbHLH26											1	RpbHLH104	1	RpbHLH41			5	RpbHLH85	1	RpbHLH107									1	RpbHLH39			1	RpbHLH59	1	RpbHLH16
2	RpbHLH42	1	RpbHLH21													1	RpbHLH4			5	RpbHLH42	1	RpbHLH100									1	RpbHLH38			1	RpbHLH53	1	RpbHLH15
2	RpbHLH37	1	RpbHLH13													1	RpbHLH28			5	RpbHLH38	1	RpbHLH1									1	RpbHLH35			1	RpbHLH50	1	RpbHLH13
2	RpbHLH104	1	RpbHLH11													1	RpbHLH25			5	RpbHLH33											1	RpbHLH31			1	RpbHLH43	1	RpbHLH107
1	RpbHLH68	1	RpbHLH107													1	RpbHLH24			5	RpbHLH25											1	RpbHLH3			1	RpbHLH41	1	RpbHLH10
1	RpbHLH60	1	RpbHLH106													1	RpbHLH19			5	RpbHLH24											1	RpbHLH25			1	RpbHLH38
1	RpbHLH51	1	RpbHLH102													1	RpbHLH18			5	RpbHLH19											1	RpbHLH23			1	RpbHLH33
1	RpbHLH40															1	RpbHLH109			4	RpbHLH66											1	RpbHLH13			1	RpbHLH23
1	RpbHLH3															1	RpbHLH104			4	RpbHLH51											1	RpbHLH103			1	RpbHLH18
1	RpbHLH18															1	RpbHLH101			4	RpbHLH21											1	RpbHLH102			1	RpbHLH13
1	RpbHLH1															1	RpbHLH1			3	RpbHLH93															1	RpbHLH104
																				3	RpbHLH80															1	RpbHLH101
																																				1	RpbHLH10
																																				1	RpbHLH1
