# Supplementary material for: Identification and Expression Analysis of the bHLH Gene Family in Rhododendron × pulchrum Sweet with Different Flower Colors
Source: Plants (Basel). 2025 Jun 4;14(11):1713. doi: 10.3390/plants14111713 (PMC12157016; doi:10.3390/plants14111713)
Supplement: Supplementary file 1 [file plants-14-01713-s001.zip › Table S5. PlantRegMap-predicted target gene IDs.xlsx]

## Sheet: Table+S5+PlantRegMap-predicted+
Table S5. PlantRegMap-predicted target gene IDs
ID	Description	Gene_count_Diff	Total_Diff	Gene_count_Bg	Total_Bg	pvalue	p.adjust	qvalue	geneID	Count	RichFactor
ko04712	Circadian rhythm - plant	28	2005	53	6113	0.00194961	0.101537	0.0923885	cds.evm.model.HiC_scaffold_10.644/cds.evm.model.HiC_scaffold_1.1229/cds.evm.model.HiC_scaffold_1.1603/cds.evm.model.HiC_scaffold_1.1954/cds.evm.model.HiC_scaffold_1.208/cds.evm.model.HiC_scaffold_12.1119/cds.evm.model.HiC_scaffold_12.1186/cds.evm.model.HiC_scaffold_1.2137/cds.evm.model.HiC_scaffold_13.1314/cds.evm.model.HiC_scaffold_13.1768/cds.evm.model.HiC_scaffold_3.1029/cds.evm.model.HiC_scaf…	28	1.61073
ko04016	MAPK signaling pathway - plant	62	2005	139	6113	0.00219292	0.101537	0.0923885	cds.evm.model.HiC_scaffold_10.1663/cds.evm.model.HiC_scaffold_10.1849/cds.evm.model.HiC_scaffold_10.2480/cds.evm.model.HiC_scaffold_11.1629/cds.evm.model.HiC_scaffold_11.1883/cds.evm.model.HiC_scaffold_11.517/cds.evm.model.HiC_scaffold_11.524/cds.evm.model.HiC_scaffold_11.525/cds.evm.model.HiC_scaffold_1.1548/cds.evm.model.HiC_scaffold_11.795/cds.evm.model.HiC_scaffold_12.2077/cds.evm.model.HiC_s…	62	1.35993
ko00071	Fatty acid degradation	28	2005	54	6113	0.00279968	0.101537	0.0923885	cds.evm.model.HiC_scaffold_10.135/cds.evm.model.HiC_scaffold_10.1424/cds.evm.model.HiC_scaffold_10.1531/cds.evm.model.HiC_scaffold_10.1970/cds.evm.model.HiC_scaffold_10.1975/cds.evm.model.HiC_scaffold_11.1281/cds.evm.model.HiC_scaffold_11.1363/cds.evm.model.HiC_scaffold_11.1365/cds.evm.model.HiC_scaffold_1.183/cds.evm.model.HiC_scaffold_1.1956/cds.evm.model.HiC_scaffold_12.1428/cds.evm.model.HiC_…	28	1.5809
ko04075	Plant hormone signal transduction	109	2005	268	6113	0.00344193	0.101537	0.0923885	cds.evm.model.HiC_scaffold_10.1291/cds.evm.model.HiC_scaffold_10.1477/cds.evm.model.HiC_scaffold_10.255/cds.evm.model.HiC_scaffold_10.257/cds.evm.model.HiC_scaffold_10.576/cds.evm.model.HiC_scaffold_10.613/cds.evm.model.HiC_scaffold_11.1367/cds.evm.model.HiC_scaffold_11.1422/cds.evm.model.HiC_scaffold_11.1429/cds.evm.model.HiC_scaffold_1.116/cds.evm.model.HiC_scaffold_1.1269/cds.evm.model.HiC_sca…	109	1.24003
ko00770	Pantothenate and CoA biosynthesis	26	2005	51	6113	0.00525893	0.101743	0.092576	cds.evm.model.HiC_scaffold_10.1553/cds.evm.model.HiC_scaffold_10.2063/cds.evm.model.HiC_scaffold_11.1363/cds.evm.model.HiC_scaffold_11.1365/cds.evm.model.HiC_scaffold_12.1428/cds.evm.model.HiC_scaffold_12.2129/cds.evm.model.HiC_scaffold_12.986/cds.evm.model.HiC_scaffold_12.987/cds.evm.model.HiC_scaffold_13.448/cds.evm.model.HiC_scaffold_3.2404/cds.evm.model.HiC_scaffold_3.636/cds.evm.model.HiC_sc…	26	1.55433
ko00350	Tyrosine metabolism	23	2005	44	6113	0.00571552	0.101743	0.092576	cds.evm.model.HiC_scaffold_10.1055/cds.evm.model.HiC_scaffold_10.135/cds.evm.model.HiC_scaffold_10.1424/cds.evm.model.HiC_scaffold_10.1563/cds.evm.model.HiC_scaffold_11.1281/cds.evm.model.HiC_scaffold_1.1147/cds.evm.model.HiC_scaffold_1.1150/cds.evm.model.HiC_scaffold_12.1526/cds.evm.model.HiC_scaffold_1.2285/cds.evm.model.HiC_scaffold_1.2286/cds.evm.model.HiC_scaffold_13.1085/cds.evm.model.HiC_s…	23	1.59373
ko00561	Glycerolipid metabolism	40	2005	87	6113	0.00676605	0.101743	0.092576	cds.evm.model.HiC_scaffold_10.1893/cds.evm.model.HiC_scaffold_11.1322/cds.evm.model.HiC_scaffold_11.1363/cds.evm.model.HiC_scaffold_11.1365/cds.evm.model.HiC_scaffold_11.1855/cds.evm.model.HiC_scaffold_11.33/cds.evm.model.HiC_scaffold_12.1428/cds.evm.model.HiC_scaffold_1.2514/cds.evm.model.HiC_scaffold_12.762/cds.evm.model.HiC_scaffold_13.186/cds.evm.model.HiC_scaffold_13.2387/cds.evm.model.HiC_s…	40	1.40178
ko03250	Viral life cycle - HIV-1	19	2005	35	6113	0.00689782	0.101743	0.092576	cds.evm.model.HiC_scaffold_10.309/cds.evm.model.HiC_scaffold_1.2292/cds.evm.model.HiC_scaffold_12.734/cds.evm.model.HiC_scaffold_13.340/cds.evm.model.HiC_scaffold_143.3/cds.evm.model.HiC_scaffold_2.2245/cds.evm.model.HiC_scaffold_233.2/cds.evm.model.HiC_scaffold_3.2401/cds.evm.model.HiC_scaffold_4.2076/cds.evm.model.HiC_scaffold_4.933/cds.evm.model.HiC_scaffold_4.97/cds.evm.model.HiC_scaffold_5.2…	19	1.65511
ko00410	beta-Alanine metabolism	22	2005	45	6113	0.0178172	0.19402	0.176539	cds.evm.model.HiC_scaffold_10.1055/cds.evm.model.HiC_scaffold_10.1531/cds.evm.model.HiC_scaffold_10.1553/cds.evm.model.HiC_scaffold_11.1363/cds.evm.model.HiC_scaffold_11.1365/cds.evm.model.HiC_scaffold_1.1308/cds.evm.model.HiC_scaffold_12.1428/cds.evm.model.HiC_scaffold_12.1808/cds.evm.model.HiC_scaffold_12.2004/cds.evm.model.HiC_scaffold_12.2129/cds.evm.model.HiC_scaffold_1.2285/cds.evm.model.Hi…	22	1.49056
ko00620	Pyruvate metabolism	52	2005	124	6113	0.0195535	0.19402	0.176539	cds.evm.model.HiC_scaffold_10.135/cds.evm.model.HiC_scaffold_10.1424/cds.evm.model.HiC_scaffold_10.1970/cds.evm.model.HiC_scaffold_10.2188/cds.evm.model.HiC_scaffold_10.736/cds.evm.model.HiC_scaffold_11.1281/cds.evm.model.HiC_scaffold_11.1363/cds.evm.model.HiC_scaffold_11.1365/cds.evm.model.HiC_scaffold_11.554/cds.evm.model.HiC_scaffold_1.1580/cds.evm.model.HiC_scaffold_12.1428/cds.evm.model.HiC_…	52	1.27856
ko00330	Arginine and proline metabolism	32	2005	71	6113	0.0201339	0.19402	0.176539	cds.evm.model.HiC_scaffold_10.151/cds.evm.model.HiC_scaffold_10.152/cds.evm.model.HiC_scaffold_10.1553/cds.evm.model.HiC_scaffold_11.115/cds.evm.model.HiC_scaffold_11.123/cds.evm.model.HiC_scaffold_11.1363/cds.evm.model.HiC_scaffold_11.1365/cds.evm.model.HiC_scaffold_11.164/cds.evm.model.HiC_scaffold_11.550/cds.evm.model.HiC_scaffold_12.1428/cds.evm.model.HiC_scaffold_12.2129/cds.evm.model.HiC_sc…	32	1.37414
ko00196	Photosynthesis - antenna proteins	11	2005	19	6113	0.0211074	0.19402	0.176539	cds.evm.model.HiC_scaffold_11.696/cds.evm.model.HiC_scaffold_13.2483/cds.evm.model.HiC_scaffold_13.5/cds.evm.model.HiC_scaffold_4.1673/cds.evm.model.HiC_scaffold_4.9/cds.evm.model.HiC_scaffold_6.1781/cds.evm.model.HiC_scaffold_8.2254/cds.evm.model.HiC_scaffold_8.2255/cds.evm.model.HiC_scaffold_8.2256/cds.evm.model.HiC_scaffold_8.2257/cds.evm.model.HiC_scaffold_9.2524	11	1.76514
ko00010	Glycolysis / Gluconeogenesis	65	2005	160	6113	0.0213751	0.19402	0.176539	cds.evm.model.HiC_scaffold_10.135/cds.evm.model.HiC_scaffold_10.1424/cds.evm.model.HiC_scaffold_10.244/cds.evm.model.HiC_scaffold_10.2718/cds.evm.model.HiC_scaffold_10.736/cds.evm.model.HiC_scaffold_10.788/cds.evm.model.HiC_scaffold_11.1253/cds.evm.model.HiC_scaffold_11.1281/cds.evm.model.HiC_scaffold_11.1363/cds.evm.model.HiC_scaffold_11.1365/cds.evm.model.HiC_scaffold_11.138/cds.evm.model.HiC_s…	65	1.23861
ko00999	Biosynthesis of various plant secondary metabolites	19	2005	39	6113	0.0278331	0.234593	0.213457	cds.evm.model.HiC_scaffold_10.2300/cds.evm.model.HiC_scaffold_10.2301/cds.evm.model.HiC_scaffold_11.1051/cds.evm.model.HiC_scaffold_11.1103/cds.evm.model.HiC_scaffold_1.1273/cds.evm.model.HiC_scaffold_1.1798/cds.evm.model.HiC_scaffold_12.539/cds.evm.model.HiC_scaffold_13.1291/cds.evm.model.HiC_scaffold_4.1450/cds.evm.model.HiC_scaffold_4.1452/cds.evm.model.HiC_scaffold_4.476/cds.evm.model.HiC_sca…	19	1.48535
ko04145	Phagosome	39	2005	93	6113	0.039393	0.309891	0.281971	cds.evm.model.HiC_scaffold_10.1528/cds.evm.model.HiC_scaffold_10.164/cds.evm.model.HiC_scaffold_10.297/cds.evm.model.HiC_scaffold_11.1166/cds.evm.model.HiC_scaffold_11.163/cds.evm.model.HiC_scaffold_11.1886/cds.evm.model.HiC_scaffold_11.258/cds.evm.model.HiC_scaffold_11.500/cds.evm.model.HiC_scaffold_12.2128/cds.evm.model.HiC_scaffold_12.411/cds.evm.model.HiC_scaffold_13.1445/cds.evm.model.HiC_sc…	39	1.27856
ko04122	Sulfur relay system	12	2005	23	6113	0.0423373	0.312238	0.284106	cds.evm.model.HiC_scaffold_10.137/cds.evm.model.HiC_scaffold_13.1493/cds.evm.model.HiC_scaffold_13.1494/cds.evm.model.HiC_scaffold_13.1495/cds.evm.model.HiC_scaffold_13.1496/cds.evm.model.HiC_scaffold_13.1497/cds.evm.model.HiC_scaffold_13.1498/cds.evm.model.HiC_scaffold_13.1504/cds.evm.model.HiC_scaffold_13.1510/cds.evm.model.HiC_scaffold_5.2461/cds.evm.model.HiC_scaffold_7.2522/cds.evm.model.HiC…	12	1.59072
ko00900	Terpenoid backbone biosynthesis	29	2005	68	6113	0.0558242	0.382283	0.34784	cds.evm.model.HiC_scaffold_10.166/cds.evm.model.HiC_scaffold_10.1970/cds.evm.model.HiC_scaffold_10.2459/cds.evm.model.HiC_scaffold_10.960/cds.evm.model.HiC_scaffold_11.1802/cds.evm.model.HiC_scaffold_11.279/cds.evm.model.HiC_scaffold_11.280/cds.evm.model.HiC_scaffold_11.281/cds.evm.model.HiC_scaffold_11.5/cds.evm.model.HiC_scaffold_12.2000/cds.evm.model.HiC_scaffold_12.2196/cds.evm.model.HiC_scaf…	29	1.30026
ko00062	Fatty acid elongation	16	2005	34	6113	0.0583144	0.382283	0.34784	cds.evm.model.HiC_scaffold_10.351/cds.evm.model.HiC_scaffold_11.1169/cds.evm.model.HiC_scaffold_12.144/cds.evm.model.HiC_scaffold_1.2454/cds.evm.model.HiC_scaffold_2.1398/cds.evm.model.HiC_scaffold_2.2412/cds.evm.model.HiC_scaffold_2.3140/cds.evm.model.HiC_scaffold_4.1149/cds.evm.model.HiC_scaffold_4.329/cds.evm.model.HiC_scaffold_4.803/cds.evm.model.HiC_scaffold_5.1308/cds.evm.model.HiC_scaffold…	16	1.43477
ko00730	Thiamine metabolism	17	2005	37	6113	0.0651954	0.404898	0.368417	cds.evm.model.HiC_scaffold_10.2397/cds.evm.model.HiC_scaffold_11.1557/cds.evm.model.HiC_scaffold_11.1558/cds.evm.model.HiC_scaffold_12.2000/cds.evm.model.HiC_scaffold_13.1493/cds.evm.model.HiC_scaffold_13.1494/cds.evm.model.HiC_scaffold_13.1495/cds.evm.model.HiC_scaffold_13.1496/cds.evm.model.HiC_scaffold_13.1497/cds.evm.model.HiC_scaffold_13.1498/cds.evm.model.HiC_scaffold_13.1504/cds.evm.model.…	17	1.40084
ko00460	Cyanoamino acid metabolism	18	2005	40	6113	0.0717909	0.423566	0.385404	cds.evm.model.HiC_scaffold_10.2300/cds.evm.model.HiC_scaffold_10.2301/cds.evm.model.HiC_scaffold_1.1273/cds.evm.model.HiC_scaffold_1.1835/cds.evm.model.HiC_scaffold_12.1018/cds.evm.model.HiC_scaffold_12.1089/cds.evm.model.HiC_scaffold_220.113/cds.evm.model.HiC_scaffold_2.355/cds.evm.model.HiC_scaffold_4.1450/cds.evm.model.HiC_scaffold_4.1452/cds.evm.model.HiC_scaffold_7.1285/cds.evm.model.HiC_sca…	18	1.372
ko00030	Pentose phosphate pathway	25	2005	60	6113	0.0930203	0.513631	0.467354	cds.evm.model.HiC_scaffold_10.2125/cds.evm.model.HiC_scaffold_10.2129/cds.evm.model.HiC_scaffold_10.788/cds.evm.model.HiC_scaffold_11.1253/cds.evm.model.HiC_scaffold_11.167/cds.evm.model.HiC_scaffold_1.1517/cds.evm.model.HiC_scaffold_11.624/cds.evm.model.HiC_scaffold_11.728/cds.evm.model.HiC_scaffold_12.118/cds.evm.model.HiC_scaffold_2.2058/cds.evm.model.HiC_scaffold_3.1044/cds.evm.model.HiC_scaf…	25	1.27037
ko00902	Monoterpenoid biosynthesis	7	2005	13	6113	0.0957617	0.513631	0.467354	cds.evm.model.HiC_scaffold_1.344/cds.evm.model.HiC_scaffold_2.2150/cds.evm.model.HiC_scaffold_7.2551/cds.evm.model.HiC_scaffold_7.2553/cds.evm.model.HiC_scaffold_7.714/cds.evm.model.HiC_scaffold_9.2081/cds.evm.model.HiC_scaffold_9.2083	7	1.6417
ko00780	Biotin metabolism	10	2005	21	6113	0.113629	0.523742	0.476554	cds.evm.model.HiC_scaffold_11.1432/cds.evm.model.HiC_scaffold_1.121/cds.evm.model.HiC_scaffold_1.124/cds.evm.model.HiC_scaffold_11.695/cds.evm.model.HiC_scaffold_2.104/cds.evm.model.HiC_scaffold_4.1868/cds.evm.model.HiC_scaffold_5.2684/cds.evm.model.HiC_scaffold_5.2685/cds.evm.model.HiC_scaffold_5.977/cds.evm.model.HiC_scaffold_9.1831	10	1.45185
ko00950	Isoquinoline alkaloid biosynthesis	10	2005	21	6113	0.113629	0.523742	0.476554	cds.evm.model.HiC_scaffold_10.1055/cds.evm.model.HiC_scaffold_10.1563/cds.evm.model.HiC_scaffold_1.1147/cds.evm.model.HiC_scaffold_1.1150/cds.evm.model.HiC_scaffold_1.2285/cds.evm.model.HiC_scaffold_1.2286/cds.evm.model.HiC_scaffold_3.2678/cds.evm.model.HiC_scaffold_4.1218/cds.evm.model.HiC_scaffold_4.1794/cds.evm.model.HiC_scaffold_9.1920	10	1.45185
ko00053	Ascorbate and aldarate metabolism	26	2005	64	6113	0.114831	0.523742	0.476554	cds.evm.model.HiC_scaffold_10.2505/cds.evm.model.HiC_scaffold_11.1363/cds.evm.model.HiC_scaffold_11.1365/cds.evm.model.HiC_scaffold_11.204/cds.evm.model.HiC_scaffold_12.1428/cds.evm.model.HiC_scaffold_12.1798/cds.evm.model.HiC_scaffold_1.2199/cds.evm.model.HiC_scaffold_12.2026/cds.evm.model.HiC_scaffold_12.242/cds.evm.model.HiC_scaffold_12.502/cds.evm.model.HiC_scaffold_12.893/cds.evm.model.HiC_s…	26	1.23861
ko00061	Fatty acid biosynthesis	23	2005	56	6113	0.119666	0.523742	0.476554	cds.evm.model.HiC_scaffold_10.1975/cds.evm.model.HiC_scaffold_1.121/cds.evm.model.HiC_scaffold_1.124/cds.evm.model.HiC_scaffold_1.1558/cds.evm.model.HiC_scaffold_11.695/cds.evm.model.HiC_scaffold_1.183/cds.evm.model.HiC_scaffold_13.2356/cds.evm.model.HiC_scaffold_2.2412/cds.evm.model.HiC_scaffold_2.2750/cds.evm.model.HiC_scaffold_2.838/cds.evm.model.HiC_scaffold_3.1107/cds.evm.model.HiC_scaffold_…	23	1.25222
ko00906	Carotenoid biosynthesis	16	2005	37	6113	0.119839	0.523742	0.476554	cds.evm.model.HiC_scaffold_10.2047/cds.evm.model.HiC_scaffold_11.1416/cds.evm.model.HiC_scaffold_11.1688/cds.evm.model.HiC_scaffold_11.347/cds.evm.model.HiC_scaffold_12.1254/cds.evm.model.HiC_scaffold_13.1841/cds.evm.model.HiC_scaffold_1.741/cds.evm.model.HiC_scaffold_2.3137/cds.evm.model.HiC_scaffold_5.380/cds.evm.model.HiC_scaffold_7.1323/cds.evm.model.HiC_scaffold_7.1329/cds.evm.model.HiC_scaf…	16	1.31843
ko00051	Fructose and mannose metabolism	30	2005	76	6113	0.131061	0.545173	0.496054	cds.evm.model.HiC_scaffold_10.1843/cds.evm.model.HiC_scaffold_10.244/cds.evm.model.HiC_scaffold_11.1253/cds.evm.model.HiC_scaffold_11.138/cds.evm.model.HiC_scaffold_11.167/cds.evm.model.HiC_scaffold_1.1517/cds.evm.model.HiC_scaffold_11.624/cds.evm.model.HiC_scaffold_11.728/cds.evm.model.HiC_scaffold_12.768/cds.evm.model.HiC_scaffold_12.967/cds.evm.model.HiC_scaffold_2.123/cds.evm.model.HiC_scaffo…	30	1.2035
ko03022	Basal transcription factors	26	2005	65	6113	0.133983	0.545173	0.496054	cds.evm.model.HiC_scaffold_10.289/cds.evm.model.HiC_scaffold_1.1108/cds.evm.model.HiC_scaffold_11.1601/cds.evm.model.HiC_scaffold_1.1330/cds.evm.model.HiC_scaffold_1.1630/cds.evm.model.HiC_scaffold_12.550/cds.evm.model.HiC_scaffold_1.262/cds.evm.model.HiC_scaffold_13.1064/cds.evm.model.HiC_scaffold_13.1071/cds.evm.model.HiC_scaffold_13.2594/cds.evm.model.HiC_scaffold_13.975/cds.evm.model.HiC_scaf…	26	1.21955
ko00513	Various types of N-glycan biosynthesis	16	2005	38	6113	0.146571	0.562102	0.511458	cds.evm.model.HiC_scaffold_10.2189/cds.evm.model.HiC_scaffold_10.70/cds.evm.model.HiC_scaffold_11.1856/cds.evm.model.HiC_scaffold_11.274/cds.evm.model.HiC_scaffold_13.119/cds.evm.model.HiC_scaffold_3.98/cds.evm.model.HiC_scaffold_4.1896/cds.evm.model.HiC_scaffold_5.1102/cds.evm.model.HiC_scaffold_5.1463/cds.evm.model.HiC_scaffold_5.308/cds.evm.model.HiC_scaffold_6.1492/cds.evm.model.HiC_scaffold_…	16	1.28374
ko00250	Alanine aspartate and glutamate metabolism	20	2005	49	6113	0.147671	0.562102	0.511458	cds.evm.model.HiC_scaffold_10.82/cds.evm.model.HiC_scaffold_10.993/cds.evm.model.HiC_scaffold_11.160/cds.evm.model.HiC_scaffold_12.1839/cds.evm.model.HiC_scaffold_12.256/cds.evm.model.HiC_scaffold_13.2647/cds.evm.model.HiC_scaffold_13.663/cds.evm.model.HiC_scaffold_2.2387/cds.evm.model.HiC_scaffold_3.165/cds.evm.model.HiC_scaffold_3.229/cds.evm.model.HiC_scaffold_3.2744/cds.evm.model.HiC_scaffold…	20	1.24444
ko00592	alpha-Linolenic acid metabolism	21	2005	52	6113	0.153487	0.565982	0.514988	cds.evm.model.HiC_scaffold_10.118/cds.evm.model.HiC_scaffold_10.1493/cds.evm.model.HiC_scaffold_10.1531/cds.evm.model.HiC_scaffold_10.316/cds.evm.model.HiC_scaffold_10.434/cds.evm.model.HiC_scaffold_10.85/cds.evm.model.HiC_scaffold_11.1281/cds.evm.model.HiC_scaffold_11.1491/cds.evm.model.HiC_scaffold_1.1956/cds.evm.model.HiC_scaffold_12.1526/cds.evm.model.HiC_scaffold_12.1808/cds.evm.model.HiC_sc…	21	1.23128
ko00100	Steroid biosynthesis	14	2005	33	6113	0.159654	0.566097	0.515092	cds.evm.model.HiC_scaffold_10.159/cds.evm.model.HiC_scaffold_1.1884/cds.evm.model.HiC_scaffold_13.674/cds.evm.model.HiC_scaffold_2.2526/cds.evm.model.HiC_scaffold_3.1861/cds.evm.model.HiC_scaffold_3.1930/cds.evm.model.HiC_scaffold_4.166/cds.evm.model.HiC_scaffold_5.2490/cds.evm.model.HiC_scaffold_6.265/cds.evm.model.HiC_scaffold_7.2161/cds.evm.model.HiC_scaffold_7.2461/cds.evm.model.HiC_scaffold_…	14	1.29346
ko02010	ABC transporters	28	2005	72	6113	0.163113	0.566097	0.515092	cds.evm.model.HiC_scaffold_10.220/cds.evm.model.HiC_scaffold_10.2562/cds.evm.model.HiC_scaffold_12.1477/cds.evm.model.HiC_scaffold_12.404/cds.evm.model.HiC_scaffold_12.406/cds.evm.model.HiC_scaffold_12.410/cds.evm.model.HiC_scaffold_12.486/cds.evm.model.HiC_scaffold_229.5/cds.evm.model.HiC_scaffold_229.6/cds.evm.model.HiC_scaffold_2.866/cds.evm.model.HiC_scaffold_2.910/cds.evm.model.HiC_scaffold_…	28	1.18567
ko00564	Glycerophospholipid metabolism	43	2005	115	6113	0.168595	0.568405	0.517193	cds.evm.model.HiC_scaffold_10.156/cds.evm.model.HiC_scaffold_10.2538/cds.evm.model.HiC_scaffold_10.385/cds.evm.model.HiC_scaffold_11.1171/cds.evm.model.HiC_scaffold_11.177/cds.evm.model.HiC_scaffold_11.1855/cds.evm.model.HiC_scaffold_11.33/cds.evm.model.HiC_scaffold_11.718/cds.evm.model.HiC_scaffold_11.794/cds.evm.model.HiC_scaffold_12.155/cds.evm.model.HiC_scaffold_13.1785/cds.evm.model.HiC_scaf…	43	1.14002
ko03020	RNA polymerase	35	2005	93	6113	0.186144	0.582666	0.530169	cds.evm.model.HiC_scaffold_10.1304/cds.evm.model.HiC_scaffold_103.2/cds.evm.model.HiC_scaffold_11.1799/cds.evm.model.HiC_scaffold_1.1504/cds.evm.model.HiC_scaffold_12.1636/cds.evm.model.HiC_scaffold_1.2440/cds.evm.model.HiC_scaffold_131.1/cds.evm.model.HiC_scaffold_13.1855/cds.evm.model.HiC_scaffold_13.208/cds.evm.model.HiC_scaffold_133.3/cds.evm.model.HiC_scaffold_139.2/cds.evm.model.HiC_scaffol…	35	1.14743
ko00520	Amino sugar and nucleotide sugar metabolism	65	2005	180	6113	0.18885	0.582666	0.530169	cds.evm.model.HiC_scaffold_10.1690/cds.evm.model.HiC_scaffold_10.2135/cds.evm.model.HiC_scaffold_10.244/cds.evm.model.HiC_scaffold_10.788/cds.evm.model.HiC_scaffold_1.1040/cds.evm.model.HiC_scaffold_1.1522/cds.evm.model.HiC_scaffold_1.1523/cds.evm.model.HiC_scaffold_1.162/cds.evm.model.HiC_scaffold_1.1728/cds.evm.model.HiC_scaffold_1.2199/cds.evm.model.HiC_scaffold_12.2279/cds.evm.model.HiC_scaff…	65	1.10098
ko00941	Flavonoid biosynthesis	25	2005	65	6113	0.197942	0.582666	0.530169	cds.evm.model.HiC_scaffold_10.1364/cds.evm.model.HiC_scaffold_11.1415/cds.evm.model.HiC_scaffold_11.662/cds.evm.model.HiC_scaffold_1.1954/cds.evm.model.HiC_scaffold_13.1355/cds.evm.model.HiC_scaffold_13.859/cds.evm.model.HiC_scaffold_2.168/cds.evm.model.HiC_scaffold_2.265/cds.evm.model.HiC_scaffold_2.278/cds.evm.model.HiC_scaffold_2.279/cds.evm.model.HiC_scaffold_3.1535/cds.evm.model.HiC_scaffold…	25	1.17265
ko00603	Glycosphingolipid biosynthesis - globo and isoglobo series	5	2005	10	6113	0.202143	0.582666	0.530169	cds.evm.model.HiC_scaffold_13.2431/cds.evm.model.HiC_scaffold_6.1492/cds.evm.model.HiC_scaffold_6.1496/cds.evm.model.HiC_scaffold_6.346/cds.evm.model.HiC_scaffold_7.2241	5	1.52444
ko00750	Vitamin B6 metabolism	5	2005	10	6113	0.202143	0.582666	0.530169	cds.evm.model.HiC_scaffold_13.1083/cds.evm.model.HiC_scaffold_13.154/cds.evm.model.HiC_scaffold_2.2571/cds.evm.model.HiC_scaffold_3.1914/cds.evm.model.HiC_scaffold_8.721	5	1.52444
ko01040	Biosynthesis of unsaturated fatty acids	11	2005	26	6113	0.202452	0.582666	0.530169	cds.evm.model.HiC_scaffold_10.1531/cds.evm.model.HiC_scaffold_1.1558/cds.evm.model.HiC_scaffold_1.1956/cds.evm.model.HiC_scaffold_12.144/cds.evm.model.HiC_scaffold_12.1808/cds.evm.model.HiC_scaffold_4.1149/cds.evm.model.HiC_scaffold_4.329/cds.evm.model.HiC_scaffold_5.1308/cds.evm.model.HiC_scaffold_6.111/cds.evm.model.HiC_scaffold_6.1803/cds.evm.model.HiC_scaffold_8.462	11	1.28991
ko00531	Glycosaminoglycan degradation	8	2005	18	6113	0.208355	0.584232	0.531594	cds.evm.model.HiC_scaffold_13.1565/cds.evm.model.HiC_scaffold_3.1079/cds.evm.model.HiC_scaffold_4.1440/cds.evm.model.HiC_scaffold_4.1443/cds.evm.model.HiC_scaffold_5.179/cds.evm.model.HiC_scaffold_6.1492/cds.evm.model.HiC_scaffold_6.1496/cds.evm.model.HiC_scaffold_7.2241	8	1.35506
ko00960	Tropane piperidine and pyridine alkaloid biosynthesis	12	2005	29	6113	0.212898	0.584232	0.531594	cds.evm.model.HiC_scaffold_10.1055/cds.evm.model.HiC_scaffold_10.1563/cds.evm.model.HiC_scaffold_1.1954/cds.evm.model.HiC_scaffold_1.2285/cds.evm.model.HiC_scaffold_1.2286/cds.evm.model.HiC_scaffold_3.2678/cds.evm.model.HiC_scaffold_4.1218/cds.evm.model.HiC_scaffold_4.1794/cds.evm.model.HiC_scaffold_6.436/cds.evm.model.HiC_scaffold_6.536/cds.evm.model.HiC_scaffold_6.566/cds.evm.model.HiC_scaffold…	12	1.2616
ko00908	Zeatin biosynthesis	13	2005	32	6113	0.222031	0.595446	0.541798	cds.evm.model.HiC_scaffold_10.2206/cds.evm.model.HiC_scaffold_10.302/cds.evm.model.HiC_scaffold_13.764/cds.evm.model.HiC_scaffold_5.1719/cds.evm.model.HiC_scaffold_5.1770/cds.evm.model.HiC_scaffold_5.1771/cds.evm.model.HiC_scaffold_5.1779/cds.evm.model.HiC_scaffold_5.2385/cds.evm.model.HiC_scaffold_6.1284/cds.evm.model.HiC_scaffold_7.2124/cds.evm.model.HiC_scaffold_8.254/cds.evm.model.HiC_scaffol…	13	1.23861
ko03030	DNA replication	27	2005	72	6113	0.231227	0.606327	0.551699	cds.evm.model.HiC_scaffold_11.1361/cds.evm.model.HiC_scaffold_11.1756/cds.evm.model.HiC_scaffold_1.1483/cds.evm.model.HiC_scaffold_12.265/cds.evm.model.HiC_scaffold_13.1324/cds.evm.model.HiC_scaffold_13.137/cds.evm.model.HiC_scaffold_13.139/cds.evm.model.HiC_scaffold_13.318/cds.evm.model.HiC_scaffold_2.2546/cds.evm.model.HiC_scaffold_3.1128/cds.evm.model.HiC_scaffold_3.1316/cds.evm.model.HiC_scaf…	27	1.14333
ko04626	Plant-pathogen interaction	120	2005	347	6113	0.250516	0.639791	0.582147	cds.evm.model.HiC_scaffold_10.1806/cds.evm.model.HiC_scaffold_10.1808/cds.evm.model.HiC_scaffold_10.1809/cds.evm.model.HiC_scaffold_10.1943/cds.evm.model.HiC_scaffold_10.1949/cds.evm.model.HiC_scaffold_10.2325/cds.evm.model.HiC_scaffold_10.288/cds.evm.model.HiC_scaffold_10.351/cds.evm.model.HiC_scaffold_10.402/cds.evm.model.HiC_scaffold_10.404/cds.evm.model.HiC_scaffold_10.849/cds.evm.model.HiC_s…	120	1.05437
ko00650	Butanoate metabolism	12	2005	30	6113	0.254832	0.639791	0.582147	cds.evm.model.HiC_scaffold_10.1970/cds.evm.model.HiC_scaffold_10.2063/cds.evm.model.HiC_scaffold_2.2666/cds.evm.model.HiC_scaffold_3.636/cds.evm.model.HiC_scaffold_3.722/cds.evm.model.HiC_scaffold_4.2220/cds.evm.model.HiC_scaffold_6.1581/cds.evm.model.HiC_scaffold_6.56/cds.evm.model.HiC_scaffold_6.978/cds.evm.model.HiC_scaffold_7.1765/cds.evm.model.HiC_scaffold_7.2286/cds.evm.model.HiC_scaffold_9…	12	1.21955
ko00040	Pentose and glucuronate interconversions	62	2005	176	6113	0.267579	0.657799	0.598533	cds.evm.model.HiC_scaffold_10.1930/cds.evm.model.HiC_scaffold_10.2565/cds.evm.model.HiC_scaffold_10.724/cds.evm.model.HiC_scaffold_12.2119/cds.evm.model.HiC_scaffold_12.370/cds.evm.model.HiC_scaffold_1.2464/cds.evm.model.HiC_scaffold_12.502/cds.evm.model.HiC_scaffold_12.940/cds.evm.model.HiC_scaffold_13.12/cds.evm.model.HiC_scaffold_13.13/cds.evm.model.HiC_scaffold_13.1375/cds.evm.model.HiC_scaff…	62	1.07404
ko00360	Phenylalanine metabolism	15	2005	39	6113	0.275365	0.663125	0.603379	cds.evm.model.HiC_scaffold_10.1055/cds.evm.model.HiC_scaffold_10.1563/cds.evm.model.HiC_scaffold_11.115/cds.evm.model.HiC_scaffold_11.123/cds.evm.model.HiC_scaffold_1.2285/cds.evm.model.HiC_scaffold_1.2286/cds.evm.model.HiC_scaffold_13.1600/cds.evm.model.HiC_scaffold_13.2617/cds.evm.model.HiC_scaffold_2.1106/cds.evm.model.HiC_scaffold_3.2678/cds.evm.model.HiC_scaffold_3.710/cds.evm.model.HiC_scaf…	15	1.17265
ko00565	Ether lipid metabolism	14	2005	37	6113	0.310698	0.733248	0.667183	cds.evm.model.HiC_scaffold_10.156/cds.evm.model.HiC_scaffold_10.385/cds.evm.model.HiC_scaffold_11.177/cds.evm.model.HiC_scaffold_11.794/cds.evm.model.HiC_scaffold_13.417/cds.evm.model.HiC_scaffold_2.1304/cds.evm.model.HiC_scaffold_2.1699/cds.evm.model.HiC_scaffold_3.410/cds.evm.model.HiC_scaffold_7.2518/cds.evm.model.HiC_scaffold_7.590/cds.evm.model.HiC_scaffold_8.2429/cds.evm.model.HiC_scaffold_…	14	1.15363
ko00450	Selenocompound metabolism	8	2005	20	6113	0.319489	0.739211	0.672609	cds.evm.model.HiC_scaffold_11.902/cds.evm.model.HiC_scaffold_1.2216/cds.evm.model.HiC_scaffold_1.2221/cds.evm.model.HiC_scaffold_1.2225/cds.evm.model.HiC_scaffold_1.797/cds.evm.model.HiC_scaffold_5.2097/cds.evm.model.HiC_scaffold_8.2324/cds.evm.model.HiC_scaffold_8.501	8	1.21955
ko04130	SNARE interactions in vesicular transport	36	2005	102	6113	0.328429	0.745282	0.678133	cds.evm.model.HiC_scaffold_10.1107/cds.evm.model.HiC_scaffold_10.1689/cds.evm.model.HiC_scaffold_10.1788/cds.evm.model.HiC_scaffold_11.1886/cds.evm.model.HiC_scaffold_11.2071/cds.evm.model.HiC_scaffold_13.1373/cds.evm.model.HiC_scaffold_13.1476/cds.evm.model.HiC_scaffold_13.2339/cds.evm.model.HiC_scaffold_13.492/cds.evm.model.HiC_scaffold_1.517/cds.evm.model.HiC_scaffold_162.1/cds.evm.model.HiC_s…	36	1.07607
ko00261	Monobactam biosynthesis	6	2005	15	6113	0.364417	0.806513	0.733848	cds.evm.model.HiC_scaffold_1.2216/cds.evm.model.HiC_scaffold_1.2221/cds.evm.model.HiC_scaffold_1.2225/cds.evm.model.HiC_scaffold_3.2370/cds.evm.model.HiC_scaffold_4.178/cds.evm.model.HiC_scaffold_5.67	6	1.21955
ko00240	Pyrimidine metabolism	24	2005	68	6113	0.373077	0.806513	0.733848	cds.evm.model.HiC_scaffold_10.371/cds.evm.model.HiC_scaffold_12.106/cds.evm.model.HiC_scaffold_1.384/cds.evm.model.HiC_scaffold_1.822/cds.evm.model.HiC_scaffold_2.184/cds.evm.model.HiC_scaffold_2.2387/cds.evm.model.HiC_scaffold_2.2700/cds.evm.model.HiC_scaffold_2.40/cds.evm.model.HiC_scaffold_3.1220/cds.evm.model.HiC_scaffold_3.2744/cds.evm.model.HiC_scaffold_3.2745/cds.evm.model.HiC_scaffold_4.1…	24	1.07607
ko00260	Glycine serine and threonine metabolism	27	2005	77	6113	0.375917	0.806513	0.733848	cds.evm.model.HiC_scaffold_10.1055/cds.evm.model.HiC_scaffold_10.578/cds.evm.model.HiC_scaffold_1.1835/cds.evm.model.HiC_scaffold_12.1806/cds.evm.model.HiC_scaffold_1.2285/cds.evm.model.HiC_scaffold_1.2286/cds.evm.model.HiC_scaffold_13.1450/cds.evm.model.HiC_scaffold_13.154/cds.evm.model.HiC_scaffold_13.1916/cds.evm.model.HiC_scaffold_13.192/cds.evm.model.HiC_scaffold_13.2647/cds.evm.model.HiC_sc…	27	1.06909
ko00290	Valine leucine and isoleucine biosynthesis	11	2005	30	6113	0.390641	0.808696	0.735834	cds.evm.model.HiC_scaffold_10.2063/cds.evm.model.HiC_scaffold_12.986/cds.evm.model.HiC_scaffold_12.987/cds.evm.model.HiC_scaffold_3.636/cds.evm.model.HiC_scaffold_3.722/cds.evm.model.HiC_scaffold_5.2053/cds.evm.model.HiC_scaffold_5.338/cds.evm.model.HiC_scaffold_6.1581/cds.evm.model.HiC_scaffold_6.56/cds.evm.model.HiC_scaffold_6.565/cds.evm.model.HiC_scaffold_9.1290	11	1.11792
ko00514	Other types of O-glycan biosynthesis	11	2005	30	6113	0.390641	0.808696	0.735834	cds.evm.model.HiC_scaffold_10.381/cds.evm.model.HiC_scaffold_11.1690/cds.evm.model.HiC_scaffold_1.333/cds.evm.model.HiC_scaffold_2.1652/cds.evm.model.HiC_scaffold_2.1654/cds.evm.model.HiC_scaffold_5.778/cds.evm.model.HiC_scaffold_5.779/cds.evm.model.HiC_scaffold_5.791/cds.evm.model.HiC_scaffold_5.792/cds.evm.model.HiC_scaffold_5.799/cds.evm.model.HiC_scaffold_8.722	11	1.11792
ko00073	Cutin suberine and wax biosynthesis	17	2005	48	6113	0.40141	0.816662	0.743082	cds.evm.model.HiC_scaffold_1.548/cds.evm.model.HiC_scaffold_238.2/cds.evm.model.HiC_scaffold_3.203/cds.evm.model.HiC_scaffold_4.589/cds.evm.model.HiC_scaffold_6.1568/cds.evm.model.HiC_scaffold_6.374/cds.evm.model.HiC_scaffold_6.375/cds.evm.model.HiC_scaffold_6.378/cds.evm.model.HiC_scaffold_6.894/cds.evm.model.HiC_scaffold_7.1837/cds.evm.model.HiC_scaffold_7.2319/cds.evm.model.HiC_scaffold_7.2320…	17	1.07981
ko00660	C5-Branched dibasic acid metabolism	5	2005	13	6113	0.431385	0.84839	0.771951	cds.evm.model.HiC_scaffold_10.2063/cds.evm.model.HiC_scaffold_3.636/cds.evm.model.HiC_scaffold_3.722/cds.evm.model.HiC_scaffold_6.1581/cds.evm.model.HiC_scaffold_6.56	5	1.17265
ko00966	Glucosinolate biosynthesis	5	2005	13	6113	0.431385	0.84839	0.771951	cds.evm.model.HiC_scaffold_12.986/cds.evm.model.HiC_scaffold_12.987/cds.evm.model.HiC_scaffold_2.355/cds.evm.model.HiC_scaffold_8.633/cds.evm.model.HiC_scaffold_8.636	5	1.17265
ko03430	Mismatch repair	22	2005	64	6113	0.440063	0.851269	0.774571	cds.evm.model.HiC_scaffold_11.1361/cds.evm.model.HiC_scaffold_11.1756/cds.evm.model.HiC_scaffold_1.1483/cds.evm.model.HiC_scaffold_12.2226/cds.evm.model.HiC_scaffold_12.265/cds.evm.model.HiC_scaffold_13.137/cds.evm.model.HiC_scaffold_13.139/cds.evm.model.HiC_scaffold_2.2546/cds.evm.model.HiC_scaffold_3.1128/cds.evm.model.HiC_scaffold_3.2264/cds.evm.model.HiC_scaffold_4.1502/cds.evm.model.HiC_scaf…	22	1.04805
ko04146	Peroxisome	34	2005	101	6113	0.463553	0.874728	0.795917	cds.evm.model.HiC_scaffold_10.1531/cds.evm.model.HiC_scaffold_10.1674/cds.evm.model.HiC_scaffold_10.1975/cds.evm.model.HiC_scaffold_1.1304/cds.evm.model.HiC_scaffold_1.1308/cds.evm.model.HiC_scaffold_11.451/cds.evm.model.HiC_scaffold_1.183/cds.evm.model.HiC_scaffold_1.1956/cds.evm.model.HiC_scaffold_12.1808/cds.evm.model.HiC_scaffold_12.833/cds.evm.model.HiC_scaffold_13.1598/cds.evm.model.HiC_sca…	34	1.02635
ko00052	Galactose metabolism	22	2005	65	6113	0.474921	0.874728	0.795917	cds.evm.model.HiC_scaffold_10.244/cds.evm.model.HiC_scaffold_1.1517/cds.evm.model.HiC_scaffold_1.162/cds.evm.model.HiC_scaffold_1.1728/cds.evm.model.HiC_scaffold_12.967/cds.evm.model.HiC_scaffold_13.1460/cds.evm.model.HiC_scaffold_13.1461/cds.evm.model.HiC_scaffold_2.1763/cds.evm.model.HiC_scaffold_223.67/cds.evm.model.HiC_scaffold_223.68/cds.evm.model.HiC_scaffold_2.537/cds.evm.model.HiC_scaffol…	22	1.03193
ko00280	Valine leucine and isoleucine degradation	21	2005	62	6113	0.476052	0.874728	0.795917	cds.evm.model.HiC_scaffold_10.1970/cds.evm.model.HiC_scaffold_11.1313/cds.evm.model.HiC_scaffold_11.1363/cds.evm.model.HiC_scaffold_11.1365/cds.evm.model.HiC_scaffold_1.1956/cds.evm.model.HiC_scaffold_12.1428/cds.evm.model.HiC_scaffold_12.2004/cds.evm.model.HiC_scaffold_12.986/cds.evm.model.HiC_scaffold_12.987/cds.evm.model.HiC_scaffold_13.1450/cds.evm.model.HiC_scaffold_13.2647/cds.evm.model.HiC…	21	1.03268
ko00909	Sesquiterpenoid and triterpenoid biosynthesis	11	2005	32	6113	0.490671	0.874728	0.795917	cds.evm.model.HiC_scaffold_13.674/cds.evm.model.HiC_scaffold_145.8/cds.evm.model.HiC_scaffold_1.471/cds.evm.model.HiC_scaffold_1.480/cds.evm.model.HiC_scaffold_1.481/cds.evm.model.HiC_scaffold_1.482/cds.evm.model.HiC_scaffold_1.506/cds.evm.model.HiC_scaffold_3.1861/cds.evm.model.HiC_scaffold_5.13/cds.evm.model.HiC_scaffold_5.1697/cds.evm.model.HiC_scaffold_5.1700	11	1.04805
ko00511	Other glycan degradation	10	2005	29	6113	0.492706	0.874728	0.795917	cds.evm.model.HiC_scaffold_11.431/cds.evm.model.HiC_scaffold_13.892/cds.evm.model.HiC_scaffold_4.2078/cds.evm.model.HiC_scaffold_4.2082/cds.evm.model.HiC_scaffold_5.1084/cds.evm.model.HiC_scaffold_6.1492/cds.evm.model.HiC_scaffold_6.1496/cds.evm.model.HiC_scaffold_6.2173/cds.evm.model.HiC_scaffold_6.607/cds.evm.model.HiC_scaffold_7.2241	10	1.05134
ko03440	Homologous recombination	30	2005	90	6113	0.496668	0.874728	0.795917	cds.evm.model.HiC_scaffold_10.81/cds.evm.model.HiC_scaffold_11.1115/cds.evm.model.HiC_scaffold_11.1756/cds.evm.model.HiC_scaffold_1.1343/cds.evm.model.HiC_scaffold_1.1483/cds.evm.model.HiC_scaffold_1.1813/cds.evm.model.HiC_scaffold_1.1814/cds.evm.model.HiC_scaffold_12.1382/cds.evm.model.HiC_scaffold_12.265/cds.evm.model.HiC_scaffold_13.137/cds.evm.model.HiC_scaffold_13.139/cds.evm.model.HiC_scaff…	30	1.01629
ko00380	Tryptophan metabolism	20	2005	60	6113	0.513505	0.891082	0.810797	cds.evm.model.HiC_scaffold_10.1970/cds.evm.model.HiC_scaffold_10.2471/cds.evm.model.HiC_scaffold_11.115/cds.evm.model.HiC_scaffold_11.123/cds.evm.model.HiC_scaffold_11.1363/cds.evm.model.HiC_scaffold_11.1365/cds.evm.model.HiC_scaffold_12.1428/cds.evm.model.HiC_scaffold_13.1450/cds.evm.model.HiC_scaffold_13.1600/cds.evm.model.HiC_scaffold_2.2803/cds.evm.model.HiC_scaffold_2.686/cds.evm.model.HiC_s…	20	1.01629
ko00310	Lysine degradation	13	2005	39	6113	0.531916	0.899207	0.81819	cds.evm.model.HiC_scaffold_10.1970/cds.evm.model.HiC_scaffold_10.2471/cds.evm.model.HiC_scaffold_11.1363/cds.evm.model.HiC_scaffold_11.1365/cds.evm.model.HiC_scaffold_12.1428/cds.evm.model.HiC_scaffold_13.1317/cds.evm.model.HiC_scaffold_13.1450/cds.evm.model.HiC_scaffold_2.1997/cds.evm.model.HiC_scaffold_3.1774/cds.evm.model.HiC_scaffold_3.2404/cds.evm.model.HiC_scaffold_4.1138/cds.evm.model.HiC_…	13	1.01629
ko00905	Brassinosteroid biosynthesis	10	2005	30	6113	0.543738	0.899207	0.81819	cds.evm.model.HiC_scaffold_10.2011/cds.evm.model.HiC_scaffold_3.2004/cds.evm.model.HiC_scaffold_4.656/cds.evm.model.HiC_scaffold_4.662/cds.evm.model.HiC_scaffold_5.1513/cds.evm.model.HiC_scaffold_6.1438/cds.evm.model.HiC_scaffold_6.287/cds.evm.model.HiC_scaffold_6.288/cds.evm.model.HiC_scaffold_6.289/cds.evm.model.HiC_scaffold_6.293	10	1.01629
ko00910	Nitrogen metabolism	10	2005	30	6113	0.543738	0.899207	0.81819	cds.evm.model.HiC_scaffold_10.82/cds.evm.model.HiC_scaffold_10.993/cds.evm.model.HiC_scaffold_11.348/cds.evm.model.HiC_scaffold_12.1089/cds.evm.model.HiC_scaffold_3.229/cds.evm.model.HiC_scaffold_5.2174/cds.evm.model.HiC_scaffold_5.2394/cds.evm.model.HiC_scaffold_5.605/cds.evm.model.HiC_scaffold_6.2280/cds.evm.model.HiC_scaffold_9.422	10	1.01629
ko00563	Glycosylphosphatidylinositol (GPI)-anchor biosynthesis	9	2005	27	6113	0.548669	0.899207	0.81819	cds.evm.model.HiC_scaffold_10.1366/cds.evm.model.HiC_scaffold_11.1885/cds.evm.model.HiC_scaffold_12.1432/cds.evm.model.HiC_scaffold_12.2391/cds.evm.model.HiC_scaffold_12.304/cds.evm.model.HiC_scaffold_13.2717/cds.evm.model.HiC_scaffold_5.1991/cds.evm.model.HiC_scaffold_6.998/cds.evm.model.HiC_scaffold_8.2669	9	1.01629
ko00562	Inositol phosphate metabolism	25	2005	77	6113	0.567877	0.917938	0.835233	cds.evm.model.HiC_scaffold_10.719/cds.evm.model.HiC_scaffold_11.138/cds.evm.model.HiC_scaffold_11.204/cds.evm.model.HiC_scaffold_12.1510/cds.evm.model.HiC_scaffold_12.2004/cds.evm.model.HiC_scaffold_12.865/cds.evm.model.HiC_scaffold_13.2512/cds.evm.model.HiC_scaffold_13.555/cds.evm.model.HiC_scaffold_2.1304/cds.evm.model.HiC_scaffold_3.1507/cds.evm.model.HiC_scaffold_3.2495/cds.evm.model.HiC_scaf…	25	0.989895
ko00710	Carbon fixation in photosynthetic organisms	31	2005	97	6113	0.608434	0.932156	0.848171	cds.evm.model.HiC_scaffold_10.2188/cds.evm.model.HiC_scaffold_10.2718/cds.evm.model.HiC_scaffold_10.736/cds.evm.model.HiC_scaffold_11.1253/cds.evm.model.HiC_scaffold_11.138/cds.evm.model.HiC_scaffold_11.167/cds.evm.model.HiC_scaffold_1.122/cds.evm.model.HiC_scaffold_11.554/cds.evm.model.HiC_scaffold_11.624/cds.evm.model.HiC_scaffold_11.728/cds.evm.model.HiC_scaffold_1.2376/cds.evm.model.HiC_scaff…	31	0.974384
ko04120	Ubiquitin mediated proteolysis	61	2005	192	6113	0.647693	0.932156	0.848171	cds.evm.model.HiC_scaffold_10.1602/cds.evm.model.HiC_scaffold_10.1782/cds.evm.model.HiC_scaffold_10.2059/cds.evm.model.HiC_scaffold_10.2268/cds.evm.model.HiC_scaffold_11.1312/cds.evm.model.HiC_scaffold_11.273/cds.evm.model.HiC_scaffold_11.467/cds.evm.model.HiC_scaffold_1.2056/cds.evm.model.HiC_scaffold_12.1056/cds.evm.model.HiC_scaffold_12.1162/cds.evm.model.HiC_scaffold_12.1446/cds.evm.model.HiC…	61	0.968654
ko00940	Phenylpropanoid biosynthesis	56	2005	177	6113	0.658182	0.932156	0.848171	cds.evm.model.HiC_scaffold_10.2130/cds.evm.model.HiC_scaffold_10.2593/cds.evm.model.HiC_scaffold_11.1184/cds.evm.model.HiC_scaffold_11.176/cds.evm.model.HiC_scaffold_11.1903/cds.evm.model.HiC_scaffold_1.1260/cds.evm.model.HiC_scaffold_11.662/cds.evm.model.HiC_scaffold_12.1756/cds.evm.model.HiC_scaffold_12.1878/cds.evm.model.HiC_scaffold_12.2006/cds.evm.model.HiC_scaffold_12.2007/cds.evm.model.HiC…	56	0.964617
ko00340	Histidine metabolism	8	2005	26	6113	0.658715	0.932156	0.848171	cds.evm.model.HiC_scaffold_11.1363/cds.evm.model.HiC_scaffold_11.1365/cds.evm.model.HiC_scaffold_11.204/cds.evm.model.HiC_scaffold_12.1428/cds.evm.model.HiC_scaffold_13.334/cds.evm.model.HiC_scaffold_3.2383/cds.evm.model.HiC_scaffold_3.2404/cds.evm.model.HiC_scaffold_8.2561	8	0.938116
ko03420	Nucleotide excision repair	31	2005	99	6113	0.660998	0.932156	0.848171	cds.evm.model.HiC_scaffold_1.1108/cds.evm.model.HiC_scaffold_11.1361/cds.evm.model.HiC_scaffold_11.1601/cds.evm.model.HiC_scaffold_11.1756/cds.evm.model.HiC_scaffold_1.1483/cds.evm.model.HiC_scaffold_12.265/cds.evm.model.HiC_scaffold_1.262/cds.evm.model.HiC_scaffold_12.756/cds.evm.model.HiC_scaffold_13.137/cds.evm.model.HiC_scaffold_13.139/cds.evm.model.HiC_scaffold_13.2594/cds.evm.model.HiC_scaf…	31	0.954699
ko00640	Propanoate metabolism	12	2005	39	6113	0.66465	0.932156	0.848171	cds.evm.model.HiC_scaffold_10.1531/cds.evm.model.HiC_scaffold_11.1313/cds.evm.model.HiC_scaffold_1.1308/cds.evm.model.HiC_scaffold_12.1808/cds.evm.model.HiC_scaffold_12.2004/cds.evm.model.HiC_scaffold_13.1450/cds.evm.model.HiC_scaffold_13.2356/cds.evm.model.HiC_scaffold_3.1107/cds.evm.model.HiC_scaffold_3.2757/cds.evm.model.HiC_scaffold_5.254/cds.evm.model.HiC_scaffold_7.2300/cds.evm.model.HiC_sc…	12	0.938116
ko00920	Sulfur metabolism	12	2005	39	6113	0.66465	0.932156	0.848171	cds.evm.model.HiC_scaffold_10.2579/cds.evm.model.HiC_scaffold_1.2216/cds.evm.model.HiC_scaffold_1.2221/cds.evm.model.HiC_scaffold_1.2225/cds.evm.model.HiC_scaffold_13.1691/cds.evm.model.HiC_scaffold_13.1714/cds.evm.model.HiC_scaffold_13.1717/cds.evm.model.HiC_scaffold_6.103/cds.evm.model.HiC_scaffold_6.72/cds.evm.model.HiC_scaffold_8.1925/cds.evm.model.HiC_scaffold_8.2542/cds.evm.model.HiC_scaffo…	12	0.938116
ko00945	Stilbenoid diarylheptanoid and gingerol biosynthesis	12	2005	39	6113	0.66465	0.932156	0.848171	cds.evm.model.HiC_scaffold_11.662/cds.evm.model.HiC_scaffold_13.859/cds.evm.model.HiC_scaffold_2.265/cds.evm.model.HiC_scaffold_2.278/cds.evm.model.HiC_scaffold_2.279/cds.evm.model.HiC_scaffold_3.680/cds.evm.model.HiC_scaffold_3.681/cds.evm.model.HiC_scaffold_3.682/cds.evm.model.HiC_scaffold_3.683/cds.evm.model.HiC_scaffold_4.313/cds.evm.model.HiC_scaffold_7.1773/cds.evm.model.HiC_scaffold_9.2053	12	0.938116
ko04070	Phosphatidylinositol signaling system	23	2005	74	6113	0.666209	0.932156	0.848171	cds.evm.model.HiC_scaffold_10.719/cds.evm.model.HiC_scaffold_11.204/cds.evm.model.HiC_scaffold_12.1510/cds.evm.model.HiC_scaffold_12.444/cds.evm.model.HiC_scaffold_13.2512/cds.evm.model.HiC_scaffold_13.555/cds.evm.model.HiC_scaffold_161.5/cds.evm.model.HiC_scaffold_3.1507/cds.evm.model.HiC_scaffold_3.2495/cds.evm.model.HiC_scaffold_5.1578/cds.evm.model.HiC_scaffold_5.2224/cds.evm.model.HiC_scaffo…	23	0.947624
ko00270	Cysteine and methionine metabolism	36	2005	115	6113	0.668472	0.932156	0.848171	cds.evm.model.HiC_scaffold_10.1563/cds.evm.model.HiC_scaffold_10.2579/cds.evm.model.HiC_scaffold_10.578/cds.evm.model.HiC_scaffold_11.1015/cds.evm.model.HiC_scaffold_11.1051/cds.evm.model.HiC_scaffold_11.1103/cds.evm.model.HiC_scaffold_11.151/cds.evm.model.HiC_scaffold_11.410/cds.evm.model.HiC_scaffold_11.554/cds.evm.model.HiC_scaffold_1.1834/cds.evm.model.HiC_scaffold_12.1228/cds.evm.model.HiC_s…	36	0.954431
ko00500	Starch and sucrose metabolism	51	2005	162	6113	0.669744	0.932156	0.848171	cds.evm.model.HiC_scaffold_10.140/cds.evm.model.HiC_scaffold_10.2300/cds.evm.model.HiC_scaffold_10.2301/cds.evm.model.HiC_scaffold_10.244/cds.evm.model.HiC_scaffold_10.251/cds.evm.model.HiC_scaffold_10.788/cds.evm.model.HiC_scaffold_11.1659/cds.evm.model.HiC_scaffold_1.1273/cds.evm.model.HiC_scaffold_1.1300/cds.evm.model.HiC_scaffold_1.1523/cds.evm.model.HiC_scaffold_1.2023/cds.evm.model.HiC_scaf…	51	0.959832
ko04144	Endocytosis	67	2005	212	6113	0.671919	0.932156	0.848171	cds.evm.model.HiC_scaffold_10.1025/cds.evm.model.HiC_scaffold_10.1456/cds.evm.model.HiC_scaffold_10.156/cds.evm.model.HiC_scaffold_10.1660/cds.evm.model.HiC_scaffold_10.2510/cds.evm.model.HiC_scaffold_10.2517/cds.evm.model.HiC_scaffold_1.1017/cds.evm.model.HiC_scaffold_11.1166/cds.evm.model.HiC_scaffold_11.258/cds.evm.model.HiC_scaffold_1.1312/cds.evm.model.HiC_scaffold_11.794/cds.evm.model.HiC_s…	67	0.96356
ko00510	N-Glycan biosynthesis	15	2005	49	6113	0.679368	0.932156	0.848171	cds.evm.model.HiC_scaffold_10.2189/cds.evm.model.HiC_scaffold_10.70/cds.evm.model.HiC_scaffold_11.1856/cds.evm.model.HiC_scaffold_11.274/cds.evm.model.HiC_scaffold_13.119/cds.evm.model.HiC_scaffold_2.335/cds.evm.model.HiC_scaffold_3.2279/cds.evm.model.HiC_scaffold_3.98/cds.evm.model.HiC_scaffold_4.1896/cds.evm.model.HiC_scaffold_5.1102/cds.evm.model.HiC_scaffold_5.1463/cds.evm.model.HiC_scaffold_…	15	0.93333
ko00970	Aminoacyl-tRNA biosynthesis	33	2005	107	6113	0.702129	0.94253	0.85761	cds.evm.model.HiC_scaffold_10.1383/cds.evm.model.HiC_scaffold_10.2039/cds.evm.model.HiC_scaffold_10.2052/cds.evm.model.HiC_scaffold_11.247/cds.evm.model.HiC_scaffold_11.505/cds.evm.model.HiC_scaffold_1.2085/cds.evm.model.HiC_scaffold_12.1107/cds.evm.model.HiC_scaffold_13.1015/cds.evm.model.HiC_scaffold_13.1030/cds.evm.model.HiC_scaffold_13.1345/cds.evm.model.HiC_scaffold_13.333/cds.evm.model.HiC_…	33	0.940308
ko00740	Riboflavin metabolism	5	2005	17	6113	0.702931	0.94253	0.85761	cds.evm.model.HiC_scaffold_10.1609/cds.evm.model.HiC_scaffold_13.1082/cds.evm.model.HiC_scaffold_2.2429/cds.evm.model.HiC_scaffold_8.1936/cds.evm.model.HiC_scaffold_9.908	5	0.896729
ko03040	Spliceosome	96	2005	305	6113	0.713343	0.94253	0.85761	cds.evm.model.HiC_scaffold_10.1101/cds.evm.model.HiC_scaffold_10.146/cds.evm.model.HiC_scaffold_10.1650/cds.evm.model.HiC_scaffold_10.1977/cds.evm.model.HiC_scaffold_10.2639/cds.evm.model.HiC_scaffold_10.615/cds.evm.model.HiC_scaffold_10.880/cds.evm.model.HiC_scaffold_1.1052/cds.evm.model.HiC_scaffold_11.1131/cds.evm.model.HiC_scaffold_11.1341/cds.evm.model.HiC_scaffold_1.1394/cds.evm.model.HiC_s…	96	0.959647
ko00760	Nicotinate and nicotinamide metabolism	7	2005	24	6113	0.718879	0.94253	0.85761	cds.evm.model.HiC_scaffold_10.1967/cds.evm.model.HiC_scaffold_12.256/cds.evm.model.HiC_scaffold_1.600/cds.evm.model.HiC_scaffold_1.822/cds.evm.model.HiC_scaffold_3.2777/cds.evm.model.HiC_scaffold_4.2221/cds.evm.model.HiC_scaffold_8.2514	7	0.889256
ko00600	Sphingolipid metabolism	11	2005	38	6113	0.748237	0.970241	0.882824	cds.evm.model.HiC_scaffold_11.1161/cds.evm.model.HiC_scaffold_1.1856/cds.evm.model.HiC_scaffold_228.8/cds.evm.model.HiC_scaffold_3.590/cds.evm.model.HiC_scaffold_6.1492/cds.evm.model.HiC_scaffold_6.1496/cds.evm.model.HiC_scaffold_6.346/cds.evm.model.HiC_scaffold_6.607/cds.evm.model.HiC_scaffold_7.2241/cds.evm.model.HiC_scaffold_8.2026/cds.evm.model.HiC_scaffold_9.499	11	0.88257
